# Supplementary material for: Drones as a tool to study and monitor endangered Grey Crowned Cranes (Balearica regulorum): Behavioural responses and recommended guidelines
Source: Ecol Evol. 2024 Feb 13;14(2):e10990. doi: 10.1002/ece3.10990 (PMC10862172; doi:10.1002/ece3.10990)
Supplement: Supplementary file 1 — Data S1. [file ECE3-14-e10990-s001.xlsx]

## Sheet: 0 Drone deploy distance assessm
behaviour_type	proportion	drone_deploy_distance
No response	1	218.689
No response	1	307.116
No response	1	712.576
Fly	1	653.06
Wings	0.5	219.292
Move away	0.5	219.292
Looking	1	213.445
Wings	1	283.391
No response	0.20339	775.683
Looking	0.779661	775.683
Fly	0.0169492	775.683
Fly	1	890.094
Move away	1	217.091
Move away	1	171.96
Fly	1	319.296
Looking	0.84	363.424
Wings	0.12	363.424
Fly	0.04	363.424
Fly	1	636.747
Looking	0.714286	949.685
Wings	0.285714	949.685
Looking	0.195652	759.61
Move away	0.23913	759.61
Fly	0.565217	759.61
Wings	0.311111	790.174
Move away	0.688889	790.174
Looking	0.309524	537.384
Fly	0.690476	537.384
Fly	1	760.56
Move away	1	1244.43
No response	0.276923	958.4
Looking	0.661538	958.4
Wings	0.0153846	958.4
Fly	0.0461538	958.4
No response	0.102941	363.388
Looking	0.544118	363.388
Move away	0.205882	363.388
Fly	0.147059	363.388
Looking	0.42623	363.388
Move away	0.491803	363.388
Fly	0.0819672	363.388
No response	0.0512821	352.727
Looking	0.884615	352.727
Fly	0.0641026	352.727
Looking	1	110.76
Looking	1	167.188
Fly	1	228.052
Looking	1	92.1231
Looking	1	180.215
Looking	1	181.452
Looking	0.075	784.737
Wings	0.025	784.737
Fly	0.9	784.737
Looking	0.75	256.84
Wings	0.25	256.84
Move away	1	837.043
Fly	1	228.651
Fly	1	199.322
Fly	1	555.03
Fly	1	147.691
Fly	1	78.6941
Looking	1	415.556
Looking	1	360.042
Looking	1	291.699
Move away	0.0566038	1277.82
Fly	0.943396	1277.82
Looking	0.969697	951.732
Wings	0.030303	951.732
Looking	0.2	804.504
Wings	0.8	804.504
Fly	1	1688.42
Fly	1	1044.49
Looking	1	24100.4
Looking	0.578947	926.419
Wings	0.157895	926.419
Move away	0.263158	926.419
Looking	0.925926	1121.12
Wings	0.0740741	1121.12
Looking	0.375	1261.25
Wings	0.625	1261.25
Looking	0.705882	1128.22
Wings	0.294118	1128.22
Looking	0.181818	1234.82
Wings	0.0909091	1234.82
Move away	0.727273	1234.82
Looking	1	1274.09
Looking	0.909091	921.771
Move away	0.0909091	921.771
Looking	0.825	384.16
Wings	0.175	384.16
Looking	0.92	396.453
Wings	0.08	396.453
Looking	0.862069	445.003
Wings	0.0172414	445.003
Move away	0.12069	445.003
Looking	0.2	551.014
Move away	0.8	551.014
Looking	0.863636	707.105
Move away	0.136364	707.105
Looking	1	463.905
Fly	1	73.8827
Move away	1	343.33
Wings	1	318.306
Wings	1	473.654
Wings	1	779.256
Wings	1	375.888
Looking	1	505.384
Looking	0.75	538.607
Wings	0.25	538.607
Looking	0.25	503.73
Wings	0.75	503.73
Looking	0.333333	368.963
Wings	0.666667	368.963
Looking	1	378.781
Move away	1	487.532
Looking	0.75	482.398
Wings	0.25	482.398
Looking	1	345.335
Looking	0.333333	466.257
Wings	0.666667	466.257
Looking	1	346.737
Fly	1	187.158
Wings	1	342.685
Fly	1	400.014
Looking	1	307.972
Looking	0.5	605.256
Wings	0.5	605.256
Looking	1	621.44
Looking	0.130435	217.161
Move away	0.869565	217.161
Looking	0.673913	215.223
Move away	0.326087	215.223
Looking	0.826087	205.488
Move away	0.173913	205.488
Looking	0.913043	226.804
Move away	0.0869565	226.804
Looking	0.333333	181.665
Wings	0.666667	181.665
Looking	1	162.049
Looking	1	191.039
Looking	1	186.885
Move away	1	230.084
Looking	1	294.993
Looking	1	271.805
Looking	1	222.625
Looking	1	262.518
Wings	0.0740741	112.638
Fly	0.925926	112.638
Fly	1	180.744
Wings	0.5	344.734
Fly	0.5	344.734
Wings	1	351.31
No response	0.378378	274.165
Looking	0.459459	274.165
Fly	0.162162	274.165
No response	0.385965	299.757
Looking	0.508772	299.757
Move away	0.105263	299.757
No response	0.111111	168.781
Looking	0.333333	168.781
Move away	0.222222	168.781
Fly	0.333333	168.781
Fly	1	475.145
No response	0.422222	348.411
Looking	0.444444	348.411
Move away	0.0222222	348.411
Fly	0.111111	348.411
Fly	1	602.979
No response	0.176471	495.069
Looking	0.632353	495.069
Wings	0.102941	495.069
Move away	0.0882353	495.069
No response	0.5	328.231
Looking	0.5	328.231
Looking	1	515.524
Looking	1	417.532
Move away	1	322.192
Fly	1	508.697
Looking	1	619.874
Looking	1	671.291
Wings	1	220.36
Wings	0.182796	721.582
Move away	0.817204	721.582
Move away	1	457.55
Looking	0.566667	250.606
Wings	0.1	250.606
Move away	0.333333	250.606
Looking	1	236.52
Looking	0.0333333	239.688
Wings	0.1	239.688
Move away	0.866667	239.688
Looking	1	244.869
Wings	0.134831	239.872
Move away	0.865169	239.872
Wings	0.0337079	286.15
Move away	0.966292	286.15
Looking	0.94382	365.205
Wings	0.0561798	365.205
Wings	0.0337079	325.472
Move away	0.966292	325.472
Looking	0.0769231	923.279
Move away	0.923077	923.279
Looking	0.205882	895.236
Move away	0.794118	895.236
Looking	0.108108	895.236
Move away	0.891892	895.236
Looking	0.871795	888.965
Move away	0.128205	888.965
Move away	1	274.685
No response	0.5	277.283
Looking	0.5	277.283
No response	0.5	875.475
Looking	0.5	875.475
Fly	1	221.233
Fly	1	320.149
No response	0.333333	250.935
Looking	0.564103	250.935
Wings	0.102564	250.935
No response	0.410256	331.193
Looking	0.589744	331.193
Fly	1	218.577
No response	0.25	280.036
Looking	0.75	280.036
Looking	0.5	351.969
Wings	0.5	351.969
Looking	1	367.643
Looking	1	389.528
Move away	1	416.422
Wings	0.2	26.636
Move away	0.8	26.636
Looking	1	110.328
Looking	1	515.519
No response	0.142857	515.519
Looking	0.142857	515.519
Move away	0.714286	515.519
No response	0.42	899.098
Looking	0.56	899.098
Wings	0.02	899.098
No response	0.357143	877.523
Looking	0.642857	877.523
No response	0.44898	870.308
Looking	0.55102	870.308
No response	0.0967742	843.577
Looking	0.0967742	843.577
Wings	0.0322581	843.577
Fly	0.774194	843.577
Wings	0.5	555.717
Move away	0.5	555.717
Looking	0.5	543.251
Wings	0.5	543.251
Wings	0.333333	1450.16
Move away	0.666667	1450.16
No response	0.5	457.209
Looking	0.5	457.209
Looking	1	559.986
Fly	1	371.475
Move away	1	361.098
No response	0.5	304.358
Looking	0.5	304.358
Fly	1	407.074
Fly	1	468.104
Move away	1	195.238
Looking	0.3125	315.979
Wings	0.5625	315.979
Move away	0.125	315.979
Fly	1	273.819
Fly	1	342.82
No response	0.272727	373.167
Looking	0.454545	373.167
Move away	0.272727	373.167
Looking	0.6	373.167
Wings	0.4	373.167
No response	0.5	254.41
Looking	0.5	254.41
Wings	0.5	236.103
Move away	0.5	236.103
No response	0.26087	462.985
Looking	0.73913	462.985
Looking	0.209302	187.972
Wings	0.116279	187.972
Move away	0.209302	187.972
Fly	0.465116	187.972
Looking	0.0487805	274.044
Wings	0.0243902	274.044
Move away	0.536585	274.044
Fly	0.390244	274.044
Looking	0.588235	224.488
Wings	0.0588235	224.488
Move away	0.352941	224.488
No response	0.5	338.466
Looking	0.5	338.466
No response	0.35	322.671
Looking	0.65	322.671
Looking	0.351351	584.124
Move away	0.162162	584.124
Fly	0.486486	584.124
Looking	0.2	463.99
Wings	0.2	463.99
Move away	0.6	463.99
No response	0.1	463.99
Looking	0.1	463.99
Move away	0.8	463.99
Fly	1	210.38
No response	0.666667	463.99
Looking	0.333333	463.99
No response	0.25	463.99
Looking	0.166667	463.99
Wings	0.25	463.99
Fly	0.333333	463.99
No response	0.333333	485.007
Looking	0.583333	485.007
Wings	0.0833333	485.007
Looking	1	247.476
No response	0.5	533.005
Looking	0.5	533.005
No response	1	241.841
No response	0.5	795.884
Looking	0.5	795.884
No response	1	212.264
Looking	1	675.27
Looking	1	321.097
Looking	1	375.869
No response	0.5	348.897
Looking	0.5	348.897
No response	0.5	508.518
Looking	0.5	508.518
Move away	1	1066.71
Looking	1	1043.51
Looking	1	1040.21
No response	0.5	1046.7
Looking	0.5	1046.7
Looking	0.75	168.9
Fly	0.25	168.9
Looking	1	536.974
No response	0.5	531.181
Looking	0.5	531.181
No response	0.5	545.881
Looking	0.5	545.881
No response	0.5	561.589
Looking	0.5	561.589
No response	0.285714	456.83
Looking	0.714286	456.83
No response	0.333333	429.752
Looking	0.666667	429.752
Looking	0.5	141.104
Wings	0.5	141.104
Looking	1	410.192
No response	0.5	442.985
Looking	0.5	442.985
Move away	1	442.685
No response	0.5	408.527
Looking	0.444444	408.527
Wings	0.0555556	408.527
No response	0.65	399.304
Looking	0.35	399.304
No response	0.619048	469.856
Looking	0.380952	469.856
No response	0.285714	420.742
Looking	0.333333	420.742
Wings	0.380952	420.742
Move away	1	454.334
Move away	1	319.776
Looking	1	682.457
No response	1	681.813
No response	0.5	767.1
Looking	0.5	767.1
Looking	1	356.754
No response	0.5	411.311
Looking	0.5	411.311
No response	0.5	746.324
Looking	0.5	746.324
No response	0.5	781.473
Looking	0.5	781.473
No response	0.5	356.754
Looking	0.5	356.754
Move away	1	472.2
No response	1	754.621
No response	0.5	770.772
Looking	0.5	770.772
Looking	1	774.099
Looking	0.5	452.28
Move away	0.5	452.28
Looking	1	361.428
Looking	0.5	491.271
Move away	0.5	491.271
Fly	1	241.283
Fly	1	146.035
Fly	1	249.826
No response	0.166667	452.195
Looking	0.625	452.195
Fly	0.208333	452.195
Move away	1	485.112
No response	0.583333	542.359
Looking	0.416667	542.359
No response	0.0714286	229.129
Looking	0.5	229.129
Wings	0.428571	229.129
Fly	1	256.93
No response	0.470588	243.412
Looking	0.411765	243.412
Move away	0.117647	243.412
No response	0.222222	556.341
Looking	0.333333	556.341
Move away	0.444444	556.341
Wings	1	209.961
Looking	1	262.375
Looking	0.75	246.649
Move away	0.25	246.649
Looking	1	17.991
Looking	0.5	244.63
Wings	0.5	244.63
No response	0.5	139.821
Looking	0.5	139.821
Looking	1	139.821
No response	0.571429	945.874
Looking	0.428571	945.874
Looking	0.285714	946.776
Wings	0.142857	946.776
Move away	0.571429	946.776
No response	0.277778	886.752
Looking	0.555556	886.752
Move away	0.166667	886.752
No response	0.5	944.142
Looking	0.5	944.142
Looking	0.5	851.647
Move away	0.5	851.647
Looking	0.5	952.682
Move away	0.5	952.682
Looking	0.3	875.517
Wings	0.1	875.517
Move away	0.6	875.517
Looking	0.214286	907.805
Wings	0.214286	907.805
Move away	0.571429	907.805
Looking	1	968.219
No response	0.5	795.086
Looking	0.5	795.086
No response	0.631579	876.939
Looking	0.368421	876.939
Looking	0.0898876	585.076
Wings	0.0674157	585.076
Move away	0.842697	585.076
Looking	0.0337079	537.369
Wings	0.011236	537.369
Move away	0.955056	537.369
Fly	1	582.3
Looking	1	284.433
Looking	0.5	281.246
Move away	0.5	281.246
No response	0.25	222.235
Looking	0.75	222.235
Looking	1	200.42
Wings	1	298.317
Move away	1	301.393
Looking	0.5	557.98
Move away	0.5	557.98
No response	0.5	659.825
Looking	0.5	659.825
Looking	1	271.215
No response	1	271.835
Looking	1	274.074
No response	1	242.636
No response	0.25	271.699
Looking	0.25	271.699
Wings	0.5	271.699
Looking	1	319.798
Looking	1	324.876
Looking	0.333333	178.979
Move away	0.666667	178.979
Looking	1	349.265
Looking	1	349.623
No response	0.666667	395.207
Looking	0.333333	395.207
Looking	1	34830.3
Looking	1	34819.9
Move away	0.5	130.571
Fly	0.5	130.571
No response	0.5	510.926
Looking	0.5	510.926
Looking	1	501.024
No response	0.5	511.126
Looking	0.5	511.126
Looking	0.283784	516.058
Move away	0.5	516.058
Fly	0.216216	516.058
Looking	0.285714	557.519
Move away	0.714286	557.519
Looking	0.321429	466.025
Wings	0.0357143	466.025
Move away	0.642857	466.025
No response	0.2	556.441
Looking	0.433333	556.441
Move away	0.366667	556.441
Fly	1	782.925
Looking	0.3125	560.977
Move away	0.6875	560.977
Move away	1	597.921
Fly	1	567.095
Move away	0.980392	734.582
Fly	0.0196078	734.582
Wings	1	791.072
No response	0.6	280.198
Looking	0.4	280.198
No response	0.8	328.89
Looking	0.2	328.89
Fly	1	282.091
No response	0.5	747.562
Looking	0.5	747.562
No response	0.428571	131.013
Looking	0.571429	131.013
No response	0.428571	134.483
Looking	0.571429	134.483
Fly	1	355.705
Fly	1	259.722
Looking	0.190476	389.416
Fly	0.809524	389.416

## Sheet: 1 Method comparrison
subject_grouping_id	group_type	monitoring_method	behaviour_type	distance
0	Family	Drone	No response	9.6
0	Family	Drone	No response	12.32
0	Family	Drone	No response	12.8
0	Flock	Drone	Fly	27.48
0	Pair	Drone	Wings	5.53
0	Pair	Drone	Move away	5.53
0	Family	Drone	Looking	39.03
0	Family	Drone	Wings	20.65
0	Flock	Drone	No response	74.88
0	Flock	Drone	Looking	74.88
0	Flock	Drone	Fly	74.88
0	Flock	Drone	Fly	12.14
0	Pair	Drone	Move away	78.83
0	Family	Drone	Move away	13.81
0	Flock	Drone	Fly	22.18
0	Flock	Drone	Looking	20.65
0	Flock	Drone	Wings	20.65
0	Flock	Drone	Fly	20.65
0	Pair	Drone	Fly	13.15
0	Flock	Drone	Looking	23.41
0	Flock	Drone	Wings	23.41
0	Flock	Drone	Looking	34.01
0	Flock	Drone	Move away	34.01
0	Flock	Drone	Fly	34.01
0	Flock	Drone	Wings	22.42
0	Flock	Drone	Move away	22.42
0	Flock	Drone	Looking	96.01
0	Flock	Drone	Fly	96.01
0	Flock	Drone	Fly	103.93
0	Family	Drone	Move away	71.89
0	Flock	Drone	No response	47.92
0	Flock	Drone	Looking	47.92
0	Flock	Drone	Wings	47.92
0	Flock	Drone	Fly	47.92
0	Flock	Drone	No response	46.113
0	Flock	Drone	Looking	46.113
0	Flock	Drone	Move away	46.113
0	Flock	Drone	Fly	46.113
0	Flock	Drone	Looking	40.413
0	Flock	Drone	Move away	40.413
0	Flock	Drone	Fly	40.413
0	Flock	Drone	No response	78.111
0	Flock	Drone	Looking	78.111
0	Flock	Drone	Fly	78.111
0	Pair	Drone	Looking	26.81
0	Pair	Drone	Looking	67.16
0	Pair	Drone	Fly	7.65
0	Pair	Drone	Looking	32.13
0	Pair	Drone	Looking	66.43
0	Pair	Drone	Looking	40.67
0	Flock	Drone	Looking	26.41
0	Flock	Drone	Wings	26.41
0	Flock	Drone	Fly	26.41
0	Family	Drone	Looking	21.08
0	Family	Drone	Wings	21.08
0	Flock	Drone	Move away	49.12
0	Family	Drone	Fly	5.62
0	Family	Drone	Fly	58.31
0	Flock	Drone	Fly	61.17
0	Pair	Drone	Fly	6.61
0	Family	Drone	Fly	29.42
0	Family	Drone	Looking	49.67
0	Family	Drone	Looking	68.86
0	Pair	Drone	Looking	66.86
0	Flock	Drone	Move away	50.21
0	Flock	Drone	Fly	50.21
0	Flock	Drone	Looking	70.24
0	Flock	Drone	Wings	70.24
0	Flock	Drone	Looking	42.85
0	Flock	Drone	Wings	42.85
0	Flock	Drone	Fly	26.17
0	Flock	Drone	Fly	22.12
0	Family	Drone	Looking	65.83
0	Flock	Drone	Looking	19.49
0	Flock	Drone	Wings	19.49
0	Flock	Drone	Move away	19.49
0	Flock	Drone	Looking	29.13
0	Flock	Drone	Wings	29.13
0	Flock	Drone	Looking	13.64
0	Flock	Drone	Wings	13.64
0	Flock	Drone	Looking	12.23
0	Flock	Drone	Wings	12.23
0	Flock	Drone	Looking	49.66
0	Flock	Drone	Wings	49.66
0	Flock	Drone	Move away	49.66
0	Flock	Drone	Looking	46.96
0	Flock	Drone	Looking	45.9
0	Flock	Drone	Move away	45.9
0	Flock	Drone	Looking	48.48
0	Flock	Drone	Wings	48.48
0	Flock	Drone	Looking	17.26
0	Flock	Drone	Wings	17.26
0	Flock	Drone	Looking	34.34
0	Flock	Drone	Wings	34.34
0	Flock	Drone	Move away	34.34
0	Flock	Drone	Looking	17.87
0	Flock	Drone	Move away	17.87
0	Flock	Drone	Looking	22.9
0	Flock	Drone	Move away	22.9
0	Flock	Drone	Looking	49.06
0	Family	Drone	Fly	12.63
0	Family	Drone	Move away	59.56
0	Pair	Drone	Wings	29.03
0	Family	Drone	Wings	29.08
0	Family	Drone	Wings	36.52
0	Pair	Drone	Wings	68.23
0	Family	Drone	Looking	69.22
0	Family	Drone	Looking	68.94
0	Family	Drone	Wings	68.94
0	Family	Drone	Looking	10.51
0	Family	Drone	Wings	10.51
0	Family	Drone	Looking	17.26
0	Family	Drone	Wings	17.26
0	Family	Drone	Looking	11.31
0	Family	Drone	Move away	11.53
0	Family	Drone	Looking	33.43
0	Family	Drone	Wings	33.43
0	Family	Drone	Looking	33.45
0	Family	Drone	Looking	33.66
0	Family	Drone	Wings	33.66
0	Family	Drone	Looking	33.22
0	Pair	Drone	Fly	37.8
0	Pair	Drone	Wings	63
0	Pair	Drone	Fly	19.4
0	Pair	Drone	Looking	82.26
0	Pair	Drone	Looking	30.71
0	Pair	Drone	Wings	30.71
0	Pair	Drone	Looking	24.44
0	Flock	Drone	Looking	34.47
0	Flock	Drone	Move away	34.47
0	Flock	Drone	Looking	13.6
0	Flock	Drone	Move away	13.6
0	Flock	Drone	Looking	53.09
0	Flock	Drone	Move away	53.09
0	Flock	Drone	Looking	71.6
0	Flock	Drone	Move away	71.6
0	Family	Drone	Looking	31.6
0	Family	Drone	Wings	31.6
0	Family	Drone	Looking	71.29
0	Family	Drone	Looking	12.26
0	Family	Drone	Looking	46.15
0	Pair	Drone	Move away	13.89
0	Pair	Drone	Looking	13.23
0	Pair	Drone	Looking	53.81
0	Pair	Drone	Looking	74.37
0	Pair	Drone	Looking	36.3
0	Flock	Drone	Wings	23.7
0	Flock	Drone	Fly	23.7
0	Pair	Drone	Fly	16.42
0	Flock	Drone	Wings	19.26
0	Flock	Drone	Fly	19.26
0	Flock	Drone	Wings	41.45
0	Flock	Drone	No response	80.12
0	Flock	Drone	Looking	80.12
0	Flock	Drone	Fly	80.12
0	Flock	Drone	No response	60.42
0	Flock	Drone	Looking	60.42
0	Flock	Drone	Move away	60.42
0	Flock	Drone	No response	71.81
0	Flock	Drone	Looking	71.81
0	Flock	Drone	Move away	71.81
0	Flock	Drone	Fly	71.81
0	Flock	Drone	Fly	10.95
0	Flock	Drone	No response	11.77
0	Flock	Drone	Looking	11.77
0	Flock	Drone	Move away	11.77
0	Flock	Drone	Fly	11.77
0	Pair	Drone	Fly	11.69
0	Flock	Drone	No response	29.81
0	Flock	Drone	Looking	29.81
0	Flock	Drone	Wings	29.81
0	Flock	Drone	Move away	29.81
0	Flock	Drone	No response	50.66
0	Flock	Drone	Looking	50.66
0	Pair	Drone	Looking	49.79
0	Pair	Drone	Looking	70.19
0	Pair	Drone	Move away	42.25
0	Pair	Drone	Fly	15.17
0	Pair	Drone	Looking	52.38
0	Pair	Drone	Looking	67.86
0	Pair	Drone	Wings	15.63
0	Flock	Drone	Wings	41.87
0	Flock	Drone	Move away	41.87
0	Flock	Drone	Move away	42.2
0	Flock	Drone	Looking	39.85
0	Flock	Drone	Wings	39.85
0	Flock	Drone	Move away	39.85
0	Flock	Drone	Looking	58.44
0	Flock	Drone	Looking	17.6
0	Flock	Drone	Wings	17.6
0	Flock	Drone	Move away	17.6
0	Flock	Drone	Looking	75.29
0	Flock	Drone	Wings	39.1
0	Flock	Drone	Move away	39.1
0	Flock	Drone	Wings	18.9
0	Flock	Drone	Move away	18.9
0	Flock	Drone	Looking	83.83
0	Flock	Drone	Wings	83.83
0	Flock	Drone	Wings	61.29
0	Flock	Drone	Move away	61.29
0	Flock	Drone	Looking	21.42
0	Flock	Drone	Move away	21.42
0	Flock	Drone	Looking	55.71
0	Flock	Drone	Move away	55.71
0	Flock	Drone	Looking	74.91
0	Flock	Drone	Move away	74.91
0	Flock	Drone	Looking	35.94
0	Flock	Drone	Move away	35.94
0	Family	Drone	Move away	13.76
0	Family	Drone	No response	38.22
0	Family	Drone	Looking	38.22
0	Family	Drone	No response	27.82
0	Family	Drone	Looking	27.82
0	Flock	Drone	Fly	24.33
0	Flock	Drone	Fly	13.86
0	Flock	Drone	No response	70.06
0	Flock	Drone	Looking	70.06
0	Flock	Drone	Wings	70.06
0	Flock	Drone	No response	47.09
0	Flock	Drone	Looking	47.09
0	Flock	Drone	Fly	53.02
0	Family	Drone	No response	71.63
0	Family	Drone	Looking	71.63
0	Pair	Drone	Looking	21.77
0	Pair	Drone	Wings	21.77
0	Pair	Drone	Looking	40.37
0	Pair	Drone	Looking	62.8
0	Pair	Drone	Move away	13.07
0	Family	Drone	Wings	31.48
0	Family	Drone	Move away	31.48
0	Family	Drone	Looking	29.38
0	Pair	Drone	Looking	31.99
0	Flock	Drone	No response	49.99
0	Flock	Drone	Looking	49.99
0	Flock	Drone	Move away	49.99
0	Flock	Drone	No response	21.33
0	Flock	Drone	Looking	21.33
0	Flock	Drone	Wings	21.33
0	Flock	Drone	No response	59.57
0	Flock	Drone	Looking	59.57
0	Flock	Drone	No response	78.93
0	Flock	Drone	Looking	78.93
0	Flock	Drone	No response	39.34
0	Flock	Drone	Looking	39.34
0	Flock	Drone	Wings	39.34
0	Flock	Drone	Fly	39.34
0	Pair	Drone	Wings	17.92
0	Pair	Drone	Move away	17.92
0	Pair	Drone	Looking	59.75
0	Pair	Drone	Wings	59.75
0	Family	Drone	Wings	55.28
0	Family	Drone	Move away	55.28
0	Pair	Drone	No response	75.94
0	Pair	Drone	Looking	75.94
0	Pair	Drone	Looking	39.83
0	Pair	Drone	Fly	10.96
0	Pair	Drone	Move away	28.44
0	Pair	Drone	No response	46
0	Pair	Drone	Looking	46
0	Flock	Drone	Fly	36.56
0	Flock	Drone	Fly	42.47
0	Pair	Drone	Move away	36.41
0	Flock	Drone	Looking	40.94
0	Flock	Drone	Wings	40.94
0	Flock	Drone	Move away	40.94
0	Flock	Drone	Fly	18.87
0	Flock	Drone	Fly	16.64
0	Flock	Drone	No response	50.19
0	Flock	Drone	Looking	50.19
0	Flock	Drone	Move away	50.19
0	Flock	Drone	Looking	50.19
0	Flock	Drone	Wings	50.19
0	Pair	Drone	No response	47.53
0	Pair	Drone	Looking	47.53
0	Pair	Drone	Wings	14.31
0	Pair	Drone	Move away	14.31
0	Flock	Drone	No response	64.41
0	Flock	Drone	Looking	64.41
0	Flock	Drone	Looking	66.87
0	Flock	Drone	Wings	66.87
0	Flock	Drone	Move away	66.87
0	Flock	Drone	Fly	66.87
0	Flock	Drone	Looking	8.8
0	Flock	Drone	Wings	8.8
0	Flock	Drone	Move away	8.8
0	Flock	Drone	Fly	8.8
0	Flock	Drone	Looking	47.43
0	Flock	Drone	Wings	47.43
0	Flock	Drone	Move away	47.43
0	Pair	Drone	No response	44.32
0	Pair	Drone	Looking	44.32
0	Flock	Drone	No response	45.15
0	Flock	Drone	Looking	45.15
0	Flock	Drone	Looking	16.66
0	Flock	Drone	Move away	16.66
0	Flock	Drone	Fly	16.66
0	Flock	Drone	Looking	48.75
0	Flock	Drone	Wings	48.75
0	Flock	Drone	Move away	48.75
0	Flock	Drone	No response	70.95
0	Flock	Drone	Looking	70.95
0	Flock	Drone	Move away	70.95
0	Pair	Drone	Fly	17.31
0	Flock	Drone	No response	28.05
0	Flock	Drone	Looking	28.05
0	Flock	Drone	No response	42.75
0	Flock	Drone	Looking	42.75
0	Flock	Drone	Wings	42.75
0	Flock	Drone	Fly	42.75
0	Flock	Drone	No response	44.33
0	Flock	Drone	Looking	44.33
0	Flock	Drone	Wings	44.33
0	Pair	Drone	Looking	24.24
0	Pair	Drone	No response	24.49
0	Pair	Drone	Looking	24.49
0	Pair	Drone	No response	41.45
0	Pair	Drone	No response	39.1
0	Pair	Drone	Looking	39.1
0	Pair	Drone	No response	62.46
0	Pair	Drone	Looking	62.53
0	Pair	Drone	Looking	11.01
0	Pair	Drone	Looking	36.95
0	Pair	Drone	No response	27.57
0	Pair	Drone	Looking	27.57
0	Pair	Drone	No response	56.25
0	Pair	Drone	Looking	56.25
0	Pair	Drone	Move away	37.95
0	Pair	Drone	Looking	21.51
0	Pair	Drone	Looking	72.43
0	Pair	Drone	No response	46.68
0	Pair	Drone	Looking	46.68
0	Flock	Drone	Looking	34.94
0	Flock	Drone	Fly	34.94
0	Pair	Drone	Looking	77.97
0	Pair	Drone	No response	25.01
0	Pair	Drone	Looking	25.01
0	Pair	Drone	No response	65.17
0	Pair	Drone	Looking	65.17
0	Pair	Drone	No response	44.84
0	Pair	Drone	Looking	44.84
0	Flock	Drone	No response	43.97
0	Flock	Drone	Looking	43.97
0	Flock	Drone	No response	28.74
0	Flock	Drone	Looking	28.74
0	Pair	Drone	Looking	12.94
0	Pair	Drone	Wings	12.94
0	Flock	Drone	Looking	21.31
0	Pair	Drone	No response	19.26
0	Pair	Drone	Looking	19.26
0	Pair	Drone	Move away	39.7
0	Flock	Drone	No response	39.92
0	Flock	Drone	Looking	39.92
0	Flock	Drone	Wings	39.92
0	Flock	Drone	No response	78.08
0	Flock	Drone	Looking	78.08
0	Flock	Drone	No response	63.58
0	Flock	Drone	Looking	63.58
0	Flock	Drone	No response	16.25
0	Flock	Drone	Looking	16.25
0	Flock	Drone	Wings	16.25
0	Pair	Drone	Move away	14.46
0	Pair	Drone	Move away	36.12
0	Pair	Drone	Looking	47.57
0	Pair	Drone	No response	47.5
0	Pair	Drone	No response	50.2
0	Pair	Drone	Looking	50.2
0	Pair	Drone	Looking	55.47
0	Pair	Drone	No response	52.29
0	Pair	Drone	Looking	52.29
0	Pair	Drone	No response	65.72
0	Pair	Drone	Looking	65.72
0	Pair	Drone	No response	69.85
0	Pair	Drone	Looking	69.85
0	Pair	Drone	No response	75.87
0	Pair	Drone	Looking	75.87
0	Pair	Drone	Move away	78.74
0	Pair	Drone	No response	89.73
0	Pair	Drone	No response	90.79
0	Pair	Drone	Looking	90.79
0	Pair	Drone	Looking	30.21
0	Pair	Drone	Looking	22.43
0	Pair	Drone	Move away	22.43
0	Pair	Drone	Looking	22.61
0	Pair	Drone	Looking	19.81
0	Pair	Drone	Move away	19.81
0	Flock	Drone	Fly	27.3
0	Pair	Drone	Fly	35.71
0	Pair	Drone	Fly	38.82
0	Flock	Drone	No response	37.84
0	Flock	Drone	Looking	37.84
0	Flock	Drone	Fly	37.84
0	Flock	Drone	Move away	9.72
0	Flock	Drone	No response	54.04
0	Flock	Drone	Looking	54.04
0	Flock	Drone	No response	12.08
0	Flock	Drone	Looking	12.08
0	Flock	Drone	Wings	12.08
0	Flock	Drone	Fly	11.9
0	Flock	Drone	No response	66.26
0	Flock	Drone	Looking	66.26
0	Flock	Drone	Move away	66.26
0	Flock	Drone	No response	69.34
0	Flock	Drone	Looking	69.34
0	Flock	Drone	Move away	69.34
0	Pair	Drone	Wings	9.86
0	Family	Drone	Looking	28.49
0	Family	Drone	Looking	9.78
0	Family	Drone	Move away	9.78
0	Family	Drone	Looking	69.93
0	Family	Drone	Looking	49.54
0	Family	Drone	Wings	49.54
0	Pair	Drone	No response	36.59
0	Pair	Drone	Looking	36.59
0	Pair	Drone	Looking	25.59
0	Flock	Drone	No response	50.23
0	Flock	Drone	Looking	50.23
0	Flock	Drone	Looking	50.5
0	Flock	Drone	Wings	50.5
0	Flock	Drone	Move away	50.5
0	Flock	Drone	No response	53.3
0	Flock	Drone	Looking	53.3
0	Flock	Drone	Move away	53.3
0	Pair	Drone	No response	58.44
0	Pair	Drone	Looking	58.44
0	Flock	Drone	Looking	19.43
0	Flock	Drone	Move away	19.43
0	Pair	Drone	Looking	23
0	Pair	Drone	Move away	23
0	Flock	Drone	Looking	30.36
0	Flock	Drone	Wings	30.36
0	Flock	Drone	Move away	30.36
0	Flock	Drone	Looking	31.9
0	Flock	Drone	Wings	31.9
0	Flock	Drone	Move away	31.9
0	Pair	Drone	Looking	34.33
0	Flock	Drone	No response	71.47
0	Flock	Drone	Looking	71.47
0	Flock	Drone	No response	70.02
0	Flock	Drone	Looking	70.02
0	Flock	Drone	Looking	69.53
0	Flock	Drone	Wings	69.53
0	Flock	Drone	Move away	69.53
0	Flock	Drone	Looking	48.72
0	Flock	Drone	Wings	48.72
0	Flock	Drone	Move away	48.72
0	Flock	Drone	Fly	9.45
0	Family	Drone	Looking	28.66
0	Family	Drone	Looking	17.64
0	Family	Drone	Move away	17.64
0	Family	Drone	No response	75.71
0	Family	Drone	Looking	75.71
0	Family	Drone	Looking	54.92
0	Family	Drone	Wings	18.09
0	Family	Drone	Move away	54.1
0	Family	Drone	Looking	35.48
0	Family	Drone	Move away	35.48
0	Family	Drone	No response	70.67
0	Family	Drone	Looking	70.67
0	Family	Drone	Looking	23.88
0	Family	Drone	No response	52.87
0	Family	Drone	Looking	13.54
0	Family	Drone	No response	72.29
0	Family	Drone	No response	50.55
0	Family	Drone	Looking	50.55
0	Family	Drone	Wings	50.55
0	Family	Drone	Looking	13.9
0	Family	Drone	Looking	66.93
0	Family	Drone	Looking	62.64
0	Family	Drone	Move away	62.64
0	Family	Drone	Looking	51.51
0	Family	Drone	Looking	84.1
0	Family	Drone	No response	102.4
0	Family	Drone	Looking	102.4
0	Pair	Drone	Looking	42.4
0	Pair	Drone	Looking	36.52
0	Pair	Drone	Move away	14.59
0	Pair	Drone	Fly	14.59
0	Pair	Drone	No response	48.73
0	Pair	Drone	Looking	48.73
0	Pair	Drone	Looking	15.02
0	Pair	Drone	No response	29.5
0	Pair	Drone	Looking	29.5
0	Flock	Drone	Looking	37.52
0	Flock	Drone	Move away	37.52
0	Flock	Drone	Fly	37.52
0	Flock	Drone	Looking	70.19
0	Flock	Drone	Move away	70.19
0	Flock	Drone	Looking	46.65
0	Flock	Drone	Wings	46.65
0	Flock	Drone	Move away	46.65
0	Flock	Drone	No response	47.67
0	Flock	Drone	Looking	47.67
0	Flock	Drone	Move away	47.67
0	Flock	Drone	Fly	8.01
0	Flock	Drone	Looking	10.75
0	Flock	Drone	Move away	10.75
0	Flock	Drone	Move away	7.78
0	Flock	Drone	Fly	9.03
0	Flock	Drone	Move away	55.68
0	Flock	Drone	Fly	55.68
0	Pair	Drone	Wings	14.62
0	Family	Drone	No response	4.51
0	Family	Drone	Looking	4.51
0	Family	Drone	No response	8.1
0	Family	Drone	Looking	8.1
0	Family	Drone	Fly	49.33
0	Pair	Drone	No response	24.95
0	Pair	Drone	Looking	24.95
0	Flock	Drone	No response	49.1
0	Flock	Drone	Looking	49.1
0	Flock	Drone	No response	74.46
0	Flock	Drone	Looking	74.46
0	Pair	Drone	Fly	29.35
0	Pair	Drone	Fly	26.99
0	Flock	Drone	Looking	57.14
0	Flock	Drone	Fly	57.14
53	Family	On-foot	No response	119
53	Family	On-foot	Looking	119
53	Family	On-foot	No response	84
53	Family	On-foot	Looking	84
53	Family	On-foot	Looking	75
53	Family	On-foot	Move away	75
53	Family	On-foot	Move away	49
57	Family	On-foot	No response	130
57	Family	On-foot	Looking	95
57	Family	On-foot	Looking	65
57	Family	On-foot	Move away	65
57	Family	On-foot	Looking	52
57	Family	On-foot	Move away	52
57	Family	On-foot	Move away	45
57	Family	On-foot	Fly	45
58	Family	On-foot	No response	120
58	Family	On-foot	Looking	120
58	Family	On-foot	Move away	112
58	Family	On-foot	Fly	102
59	Family	On-foot	No response	290
59	Family	On-foot	Looking	290
59	Family	On-foot	No response	227
59	Family	On-foot	Looking	227
60	Family	On-foot	Looking	200
59	Family	On-foot	Fly	200
60	Family	On-foot	Fly	198
61	Family	On-foot	No response	80
61	Family	On-foot	Looking	70
61	Family	On-foot	Fly	60
62	Family	On-foot	No response	86
62	Family	On-foot	Looking	70
62	Family	On-foot	Fly	66
2	Flock	On-foot	No response	149
2	Flock	On-foot	No response	125
2	Flock	On-foot	Looking	125
2	Flock	On-foot	Wings	125
2	Flock	On-foot	Looking	83
2	Flock	On-foot	Fly	83
3	Flock	On-foot	Fly	63
4	Flock	On-foot	No response	120
4	Flock	On-foot	No response	110
4	Flock	On-foot	Looking	110
4	Flock	On-foot	Move away	110
4	Flock	On-foot	Move away	100
4	Flock	On-foot	Fly	100
4	Flock	On-foot	Fly	100
5	Flock	On-foot	No response	170
5	Flock	On-foot	No response	146
5	Flock	On-foot	Looking	146
5	Flock	On-foot	No response	123
5	Flock	On-foot	Looking	123
5	Flock	On-foot	Move away	123
5	Flock	On-foot	No response	105
5	Flock	On-foot	Wings	105
5	Flock	On-foot	Move away	105
5	Flock	On-foot	No response	94
5	Flock	On-foot	Looking	94
5	Flock	On-foot	Fly	94
5	Flock	On-foot	Move away	70
5	Flock	On-foot	Fly	70
5	Flock	On-foot	Fly	70
7	Flock	On-foot	No response	270
7	Flock	On-foot	Looking	270
7	Flock	On-foot	No response	160
7	Flock	On-foot	Looking	160
7	Flock	On-foot	Fly	130
9	Flock	On-foot	No response	165
9	Flock	On-foot	Move away	120
9	Flock	On-foot	Fly	115
11	Flock	On-foot	No response	166
11	Flock	On-foot	Looking	166
11	Flock	On-foot	No response	140
11	Flock	On-foot	Looking	140
11	Flock	On-foot	Wings	140
11	Flock	On-foot	Move away	140
11	Flock	On-foot	No response	147
11	Flock	On-foot	Looking	147
11	Flock	On-foot	Wings	147
11	Flock	On-foot	Move away	147
11	Flock	On-foot	No response	129
11	Flock	On-foot	Looking	129
11	Flock	On-foot	Wings	129
11	Flock	On-foot	Move away	129
11	Flock	On-foot	Fly	129
11	Flock	On-foot	Looking	113
11	Flock	On-foot	Move away	113
11	Flock	On-foot	Fly	113
11	Flock	On-foot	Fly	115
23	Flock	On-foot	No response	176
23	Flock	On-foot	No response	120
23	Flock	On-foot	Looking	120
23	Flock	On-foot	Fly	115
25	Flock	On-foot	No response	102
25	Flock	On-foot	Looking	102
25	Flock	On-foot	Fly	91
26	Flock	On-foot	No response	196
26	Flock	On-foot	Looking	196
26	Flock	On-foot	No response	176
26	Flock	On-foot	Looking	176
26	Flock	On-foot	Fly	176
26	Flock	On-foot	No response	160
26	Flock	On-foot	Fly	160
26	Flock	On-foot	No response	120
26	Flock	On-foot	Looking	120
26	Flock	On-foot	Fly	120
26	Flock	On-foot	No response	110
26	Flock	On-foot	Looking	110
26	Flock	On-foot	Wings	110
26	Flock	On-foot	Fly	110
26	Flock	On-foot	No response	103
26	Flock	On-foot	Looking	103
26	Flock	On-foot	Wings	103
26	Flock	On-foot	Fly	103
26	Flock	On-foot	Fly	85
27	Flock	On-foot	No response	186
27	Flock	On-foot	No response	157
27	Flock	On-foot	Looking	157
27	Flock	On-foot	No response	116
27	Flock	On-foot	Looking	116
27	Flock	On-foot	No response	98
27	Flock	On-foot	Looking	98
27	Flock	On-foot	Move away	86
27	Flock	On-foot	Move away	76
27	Flock	On-foot	Move away	64
27	Flock	On-foot	Fly	60
29	Flock	On-foot	No response	109
29	Flock	On-foot	Looking	109
29	Flock	On-foot	No response	84
29	Flock	On-foot	Looking	84
29	Flock	On-foot	Move away	75
29	Flock	On-foot	Move away	63
29	Flock	On-foot	Move away	60
29	Flock	On-foot	Fly	60
29	Flock	On-foot	Fly	58
30	Flock	On-foot	No response	98
30	Flock	On-foot	Looking	98
30	Flock	On-foot	Looking	96
30	Flock	On-foot	Fly	96
30	Flock	On-foot	Looking	75
30	Flock	On-foot	Fly	75
30	Flock	On-foot	Fly	60
32	Flock	On-foot	No response	265
32	Flock	On-foot	No response	225
32	Flock	On-foot	Looking	225
32	Flock	On-foot	No response	195
32	Flock	On-foot	Looking	195
32	Flock	On-foot	Wings	195
32	Flock	On-foot	Fly	184
37	Flock	On-foot	No response	250
37	Flock	On-foot	Looking	250
37	Flock	On-foot	No response	180
37	Flock	On-foot	Looking	180
37	Flock	On-foot	No response	170
37	Flock	On-foot	Looking	170
37	Flock	On-foot	Looking	158
37	Flock	On-foot	Wings	158
37	Flock	On-foot	Fly	158
37	Flock	On-foot	Fly	140
40	Flock	On-foot	No response	200
40	Flock	On-foot	No response	170
40	Flock	On-foot	Looking	170
40	Flock	On-foot	No response	160
40	Flock	On-foot	Looking	160
40	Flock	On-foot	Wings	160
40	Flock	On-foot	Fly	150
43	Flock	On-foot	Looking	150
43	Flock	On-foot	Move away	150
43	Flock	On-foot	Fly	140
44	Flock	On-foot	No response	200
44	Flock	On-foot	Looking	200
44	Flock	On-foot	Looking	170
45	Flock	On-foot	Wings	200
46	Flock	On-foot	Move away	160
46	Flock	On-foot	Looking	137
46	Flock	On-foot	Move away	137
46	Flock	On-foot	Fly	130
55	Flock	On-foot	No response	170
55	Flock	On-foot	Looking	170
55	Flock	On-foot	No response	153
55	Flock	On-foot	Looking	153
55	Flock	On-foot	Wings	153
55	Flock	On-foot	Move away	153
55	Flock	On-foot	Fly	130
56	Flock	On-foot	No response	178
56	Flock	On-foot	No response	149
56	Flock	On-foot	Looking	149
56	Flock	On-foot	Move away	149
56	Flock	On-foot	Looking	110
56	Flock	On-foot	Wings	110
56	Flock	On-foot	Fly	110
1	Pair	On-foot	Fly	100
6	Pair	On-foot	No response	140
6	Pair	On-foot	Move away	130
6	Pair	On-foot	Fly	99
8	Pair	On-foot	No response	165
8	Pair	On-foot	No response	135
8	Pair	On-foot	Move away	108
8	Pair	On-foot	Fly	100
10	Pair	On-foot	No response	99
10	Pair	On-foot	Move away	88
10	Pair	On-foot	Fly	82
12	Pair	On-foot	No response	124
12	Pair	On-foot	Looking	124
12	Pair	On-foot	Fly	103
13	Pair	On-foot	No response	109
13	Pair	On-foot	No response	123
13	Pair	On-foot	Looking	90
14	Pair	On-foot	Looking	108
13	Pair	On-foot	No response	90
13	Pair	On-foot	No response	72
13	Pair	On-foot	Move away	60
13	Pair	On-foot	Looking	53
13	Pair	On-foot	Looking	47
13	Pair	On-foot	Move away	43
13	Pair	On-foot	Fly	40
14	Pair	On-foot	Fly	85
15	Pair	On-foot	No response	160
15	Pair	On-foot	Move away	130
15	Pair	On-foot	Move away	108
15	Pair	On-foot	Move away	100
15	Pair	On-foot	Move away	86
15	Pair	On-foot	Fly	60
16	Pair	On-foot	No response	110
16	Pair	On-foot	Looking	110
16	Pair	On-foot	Move away	100
16	Pair	On-foot	Move away	84
16	Pair	On-foot	Fly	76
17	Pair	On-foot	No response	180
17	Pair	On-foot	Move away	169
17	Pair	On-foot	Fly	120
18	Pair	On-foot	Looking	141
18	Pair	On-foot	Fly	80
19	Pair	On-foot	No response	118
19	Pair	On-foot	Fly	100
20	Pair	On-foot	No response	200
20	Pair	On-foot	Looking	200
20	Pair	On-foot	Fly	150
21	Pair	On-foot	No response	200
21	Pair	On-foot	No response	193
21	Pair	On-foot	Looking	193
21	Pair	On-foot	Fly	158
22	Pair	On-foot	No response	180
22	Pair	On-foot	No response	160
22	Pair	On-foot	Looking	160
22	Pair	On-foot	Fly	150
28	Pair	On-foot	No response	89
28	Pair	On-foot	Looking	89
28	Pair	On-foot	Move away	93
28	Pair	On-foot	Fly	62
33	Pair	On-foot	No response	255
33	Pair	On-foot	No response	245
33	Pair	On-foot	No response	210
33	Pair	On-foot	Looking	210
33	Pair	On-foot	Looking	120
33	Pair	On-foot	Wings	120
33	Pair	On-foot	Wings	110
33	Pair	On-foot	Fly	100
34	Pair	On-foot	No response	90
34	Pair	On-foot	No response	63
34	Pair	On-foot	Looking	63
34	Pair	On-foot	Fly	57
36	Pair	On-foot	No response	180
36	Pair	On-foot	No response	150
36	Pair	On-foot	Looking	150
36	Pair	On-foot	Looking	96
38	Pair	On-foot	No response	125
38	Pair	On-foot	Fly	95
39	Pair	On-foot	No response	125
39	Pair	On-foot	Fly	95
41	Pair	On-foot	No response	106
41	Pair	On-foot	Looking	106
41	Pair	On-foot	Fly	98
42	Pair	On-foot	No response	160
42	Pair	On-foot	Looking	110
42	Pair	On-foot	Wings	110
42	Pair	On-foot	Move away	86
42	Pair	On-foot	Fly	80
51	Pair	On-foot	No response	190
51	Pair	On-foot	No response	137
51	Pair	On-foot	Looking	137
51	Pair	On-foot	Fly	130
52	Pair	On-foot	No response	180
52	Pair	On-foot	Move away	104
52	Pair	On-foot	Looking	93
52	Pair	On-foot	Fly	85
54	Pair	On-foot	No response	190
54	Pair	On-foot	Looking	190
54	Pair	On-foot	Fly	180

## Sheet: 2 On-foot method assessment
subject_grouping_id	group_type	monitoring_method	behaviour_type	proportion	distance
53	Family	On-foot	No response	0.666667	119
53	Family	On-foot	Looking	0.333333	119
53	Family	On-foot	No response	0.333333	84
53	Family	On-foot	Looking	0.666667	84
53	Family	On-foot	Looking	0.333333	75
53	Family	On-foot	Move away	0.666667	75
53	Family	On-foot	Move away	1	49
57	Family	On-foot	No response	1	130
57	Family	On-foot	Looking	1	95
57	Family	On-foot	Looking	0.5	65
57	Family	On-foot	Move away	0.5	65
57	Family	On-foot	Looking	0.5	52
57	Family	On-foot	Move away	0.5	52
57	Family	On-foot	Move away	0.5	45
57	Family	On-foot	Fly	0.5	45
58	Family	On-foot	No response	0.5	120
58	Family	On-foot	Looking	0.5	120
58	Family	On-foot	Move away	1	112
58	Family	On-foot	Fly	1	102
59	Family	On-foot	No response	0.75	290
59	Family	On-foot	Looking	0.25	290
59	Family	On-foot	No response	0.25	227
59	Family	On-foot	Looking	0.75	227
60	Family	On-foot	Looking	1	200
59	Family	On-foot	Fly	1	200
60	Family	On-foot	Fly	1	198
61	Family	On-foot	No response	1	80
61	Family	On-foot	Looking	1	70
61	Family	On-foot	Fly	1	60
62	Family	On-foot	No response	1	86
62	Family	On-foot	Looking	1	70
62	Family	On-foot	Fly	1	66
2	Flock	On-foot	No response	1	149
2	Flock	On-foot	No response	0.133333	125
2	Flock	On-foot	Looking	0.8	125
2	Flock	On-foot	Wings	0.0666667	125
2	Flock	On-foot	Looking	0.133333	83
2	Flock	On-foot	Fly	0.866667	83
3	Flock	On-foot	Fly	1	63
4	Flock	On-foot	No response	1	120
4	Flock	On-foot	No response	1	110
4	Flock	On-foot	Looking	0.928571	110
4	Flock	On-foot	Move away	0.0714286	110
4	Flock	On-foot	Move away	0.428571	100
4	Flock	On-foot	Fly	0.571429	100
4	Flock	On-foot	Fly	1	100
5	Flock	On-foot	No response	1	170
5	Flock	On-foot	No response	0.0540541	146
5	Flock	On-foot	Looking	0.945946	146
5	Flock	On-foot	No response	0.0285714	123
5	Flock	On-foot	Looking	0.628571	123
5	Flock	On-foot	Move away	0.342857	123
5	Flock	On-foot	No response	0.0571429	105
5	Flock	On-foot	Wings	0.0285714	105
5	Flock	On-foot	Move away	0.914286	105
5	Flock	On-foot	No response	0.0571429	94
5	Flock	On-foot	Looking	0.0571429	94
5	Flock	On-foot	Fly	0.885714	94
5	Flock	On-foot	Move away	0.114286	70
5	Flock	On-foot	Fly	0.885714	70
5	Flock	On-foot	Fly	1	70
7	Flock	On-foot	No response	0.5	270
7	Flock	On-foot	Looking	0.5	270
7	Flock	On-foot	No response	0.333333	160
7	Flock	On-foot	Looking	0.666667	160
7	Flock	On-foot	Fly	1	130
9	Flock	On-foot	No response	1	165
9	Flock	On-foot	Move away	1	120
9	Flock	On-foot	Fly	1	115
11	Flock	On-foot	No response	0.294118	166
11	Flock	On-foot	Looking	0.705882	166
11	Flock	On-foot	No response	0.176471	140
11	Flock	On-foot	Looking	0.294118	140
11	Flock	On-foot	Wings	0.117647	140
11	Flock	On-foot	Move away	0.411765	140
11	Flock	On-foot	No response	0.176471	147
11	Flock	On-foot	Looking	0.294118	147
11	Flock	On-foot	Wings	0.294118	147
11	Flock	On-foot	Move away	0.235294	147
11	Flock	On-foot	No response	0.0588235	129
11	Flock	On-foot	Looking	0.294118	129
11	Flock	On-foot	Wings	0.294118	129
11	Flock	On-foot	Move away	0.235294	129
11	Flock	On-foot	Fly	0.117647	129
11	Flock	On-foot	Looking	0.411765	113
11	Flock	On-foot	Move away	0.470588	113
11	Flock	On-foot	Fly	0.117647	113
11	Flock	On-foot	Fly	1	115
23	Flock	On-foot	No response	1	176
23	Flock	On-foot	No response	0.409091	120
23	Flock	On-foot	Looking	0.590909	120
23	Flock	On-foot	Fly	1	115
25	Flock	On-foot	No response	0.333333	102
25	Flock	On-foot	Looking	0.666667	102
25	Flock	On-foot	Fly	1	91
26	Flock	On-foot	No response	0.842105	196
26	Flock	On-foot	Looking	0.157895	196
26	Flock	On-foot	No response	0.421053	176
26	Flock	On-foot	Looking	0.263158	176
26	Flock	On-foot	Fly	0.315789	176
26	Flock	On-foot	No response	0.684211	160
26	Flock	On-foot	Fly	0.315789	160
26	Flock	On-foot	No response	0.210526	120
26	Flock	On-foot	Looking	0.473684	120
26	Flock	On-foot	Fly	0.315789	120
26	Flock	On-foot	No response	0.105263	110
26	Flock	On-foot	Looking	0.473684	110
26	Flock	On-foot	Wings	0.105263	110
26	Flock	On-foot	Fly	0.315789	110
26	Flock	On-foot	No response	0.105263	103
26	Flock	On-foot	Looking	0.421053	103
26	Flock	On-foot	Wings	0.105263	103
26	Flock	On-foot	Fly	0.368421	103
26	Flock	On-foot	Fly	1	85
27	Flock	On-foot	No response	1	186
27	Flock	On-foot	No response	0.6	157
27	Flock	On-foot	Looking	0.4	157
27	Flock	On-foot	No response	0.6	116
27	Flock	On-foot	Looking	0.4	116
27	Flock	On-foot	No response	0.4	98
27	Flock	On-foot	Looking	0.6	98
27	Flock	On-foot	Move away	1	86
27	Flock	On-foot	Move away	1	76
27	Flock	On-foot	Move away	1	64
27	Flock	On-foot	Fly	1	60
29	Flock	On-foot	No response	0.357143	109
29	Flock	On-foot	Looking	0.642857	109
29	Flock	On-foot	No response	0.142857	84
29	Flock	On-foot	Looking	0.857143	84
29	Flock	On-foot	Move away	1	75
29	Flock	On-foot	Move away	1	63
29	Flock	On-foot	Move away	0.714286	60
29	Flock	On-foot	Fly	0.285714	60
29	Flock	On-foot	Fly	1	58
30	Flock	On-foot	No response	0.625	98
30	Flock	On-foot	Looking	0.375	98
30	Flock	On-foot	Looking	0.75	96
30	Flock	On-foot	Fly	0.25	96
30	Flock	On-foot	Looking	0.75	75
30	Flock	On-foot	Fly	0.25	75
30	Flock	On-foot	Fly	1	60
32	Flock	On-foot	No response	1	265
32	Flock	On-foot	No response	0.269231	225
32	Flock	On-foot	Looking	0.730769	225
32	Flock	On-foot	No response	0.141026	195
32	Flock	On-foot	Looking	0.769231	195
32	Flock	On-foot	Wings	0.0897436	195
32	Flock	On-foot	Fly	1	184
37	Flock	On-foot	No response	0.939394	250
37	Flock	On-foot	Looking	0.0606061	250
37	Flock	On-foot	No response	0.631579	180
37	Flock	On-foot	Looking	0.368421	180
37	Flock	On-foot	No response	0.315789	170
37	Flock	On-foot	Looking	0.684211	170
37	Flock	On-foot	Looking	0.948718	158
37	Flock	On-foot	Wings	0.025641	158
37	Flock	On-foot	Fly	0.025641	158
37	Flock	On-foot	Fly	1	140
40	Flock	On-foot	No response	1	200
40	Flock	On-foot	No response	0.727273	170
40	Flock	On-foot	Looking	0.272727	170
40	Flock	On-foot	No response	0.5	160
40	Flock	On-foot	Looking	0.285714	160
40	Flock	On-foot	Wings	0.214286	160
40	Flock	On-foot	Fly	1	150
43	Flock	On-foot	Looking	0.4	150
43	Flock	On-foot	Move away	0.6	150
43	Flock	On-foot	Fly	1	140
44	Flock	On-foot	No response	0.588235	200
44	Flock	On-foot	Looking	0.411765	200
44	Flock	On-foot	Looking	1	170
45	Flock	On-foot	Wings	1	200
46	Flock	On-foot	Move away	1	160
46	Flock	On-foot	Looking	0.45	137
46	Flock	On-foot	Move away	0.55	137
46	Flock	On-foot	Fly	1	130
55	Flock	On-foot	No response	0.666667	170
55	Flock	On-foot	Looking	0.333333	170
55	Flock	On-foot	No response	0.0344828	153
55	Flock	On-foot	Looking	0.482759	153
55	Flock	On-foot	Wings	0.172414	153
55	Flock	On-foot	Move away	0.310345	153
55	Flock	On-foot	Fly	1	130
56	Flock	On-foot	No response	1	178
56	Flock	On-foot	No response	0.2	149
56	Flock	On-foot	Looking	0.55	149
56	Flock	On-foot	Move away	0.25	149
56	Flock	On-foot	Looking	0.192308	110
56	Flock	On-foot	Wings	0.0769231	110
56	Flock	On-foot	Fly	0.730769	110
1	Pair	On-foot	Fly	1	100
6	Pair	On-foot	No response	1	140
6	Pair	On-foot	Move away	1	130
6	Pair	On-foot	Fly	1	99
8	Pair	On-foot	No response	1	165
8	Pair	On-foot	No response	1	135
8	Pair	On-foot	Move away	1	108
8	Pair	On-foot	Fly	1	100
10	Pair	On-foot	No response	1	99
10	Pair	On-foot	Move away	1	88
10	Pair	On-foot	Fly	1	82
12	Pair	On-foot	No response	0.5	124
12	Pair	On-foot	Looking	0.5	124
12	Pair	On-foot	Fly	1	103
13	Pair	On-foot	No response	1	109
13	Pair	On-foot	No response	1	123
13	Pair	On-foot	Looking	1	90
14	Pair	On-foot	Looking	1	108
13	Pair	On-foot	No response	1	90
13	Pair	On-foot	No response	1	72
13	Pair	On-foot	Move away	1	60
13	Pair	On-foot	Looking	1	53
13	Pair	On-foot	Looking	1	47
13	Pair	On-foot	Move away	1	43
13	Pair	On-foot	Fly	1	40
14	Pair	On-foot	Fly	1	85
15	Pair	On-foot	No response	1	160
15	Pair	On-foot	Move away	1	130
15	Pair	On-foot	Move away	1	108
15	Pair	On-foot	Move away	1	100
15	Pair	On-foot	Move away	1	86
15	Pair	On-foot	Fly	1	60
16	Pair	On-foot	No response	0.5	110
16	Pair	On-foot	Looking	0.5	110
16	Pair	On-foot	Move away	1	100
16	Pair	On-foot	Move away	1	84
16	Pair	On-foot	Fly	1	76
17	Pair	On-foot	No response	1	180
17	Pair	On-foot	Move away	1	169
17	Pair	On-foot	Fly	1	120
18	Pair	On-foot	Looking	1	141
18	Pair	On-foot	Fly	1	80
19	Pair	On-foot	No response	1	118
19	Pair	On-foot	Fly	1	100
20	Pair	On-foot	No response	0.5	200
20	Pair	On-foot	Looking	0.5	200
20	Pair	On-foot	Fly	1	150
21	Pair	On-foot	No response	1	200
21	Pair	On-foot	No response	0.5	193
21	Pair	On-foot	Looking	0.5	193
21	Pair	On-foot	Fly	1	158
22	Pair	On-foot	No response	1	180
22	Pair	On-foot	No response	0.5	160
22	Pair	On-foot	Looking	0.5	160
22	Pair	On-foot	Fly	1	150
28	Pair	On-foot	No response	0.5	89
28	Pair	On-foot	Looking	0.5	89
28	Pair	On-foot	Move away	1	93
28	Pair	On-foot	Fly	1	62
33	Pair	On-foot	No response	1	255
33	Pair	On-foot	No response	1	245
33	Pair	On-foot	No response	0.5	210
33	Pair	On-foot	Looking	0.5	210
33	Pair	On-foot	Looking	0.5	120
33	Pair	On-foot	Wings	0.5	120
33	Pair	On-foot	Wings	1	110
33	Pair	On-foot	Fly	1	100
34	Pair	On-foot	No response	1	90
34	Pair	On-foot	No response	0.5	63
34	Pair	On-foot	Looking	0.5	63
34	Pair	On-foot	Fly	1	57
36	Pair	On-foot	No response	1	180
36	Pair	On-foot	No response	0.5	150
36	Pair	On-foot	Looking	0.5	150
36	Pair	On-foot	Looking	1	96
38	Pair	On-foot	No response	1	125
38	Pair	On-foot	Fly	1	95
39	Pair	On-foot	No response	1	125
39	Pair	On-foot	Fly	1	95
41	Pair	On-foot	No response	0.5	106
41	Pair	On-foot	Looking	0.5	106
41	Pair	On-foot	Fly	1	98
42	Pair	On-foot	No response	1	160
42	Pair	On-foot	Looking	0.5	110
42	Pair	On-foot	Wings	0.5	110
42	Pair	On-foot	Move away	1	86
42	Pair	On-foot	Fly	1	80
51	Pair	On-foot	No response	1	190
51	Pair	On-foot	No response	0.5	137
51	Pair	On-foot	Looking	0.5	137
51	Pair	On-foot	Fly	1	130
52	Pair	On-foot	No response	1	180
52	Pair	On-foot	Move away	1	104
52	Pair	On-foot	Looking	1	93
52	Pair	On-foot	Fly	1	85
54	Pair	On-foot	No response	0.5	190
54	Pair	On-foot	Looking	0.5	190
54	Pair	On-foot	Fly	1	180

## Sheet: 3 Drone method assessment
group_type	monitoring_method	behaviour_type	proportion	distance
Family	drone	No response	1	9.6
Family	drone	No response	1	12.32
Family	drone	No response	1	12.8
Flock	drone	Fly	1	27.48
Pair	drone	Wings	0.5	5.53
Pair	drone	Move away	0.5	5.53
Family	drone	Looking	1	39.03
Family	drone	Wings	1	20.65
Flock	drone	No response	0.20339	74.88
Flock	drone	Looking	0.779661	74.88
Flock	drone	Fly	0.0169492	74.88
Flock	drone	Fly	1	12.14
Pair	drone	Move away	1	78.83
Family	drone	Move away	1	13.81
Flock	drone	Fly	1	22.18
Flock	drone	Looking	0.84	20.65
Flock	drone	Wings	0.12	20.65
Flock	drone	Fly	0.04	20.65
Pair	drone	Fly	1	13.15
Flock	drone	Looking	0.714286	23.41
Flock	drone	Wings	0.285714	23.41
Flock	drone	Looking	0.195652	34.01
Flock	drone	Move away	0.23913	34.01
Flock	drone	Fly	0.565217	34.01
Flock	drone	Wings	0.311111	22.42
Flock	drone	Move away	0.688889	22.42
Flock	drone	Looking	0.309524	96.01
Flock	drone	Fly	0.690476	96.01
Flock	drone	Fly	1	103.93
Family	drone	Move away	1	71.89
Flock	drone	No response	0.276923	47.92
Flock	drone	Looking	0.661538	47.92
Flock	drone	Wings	0.0153846	47.92
Flock	drone	Fly	0.0461538	47.92
Flock	drone	No response	0.102941	46.113
Flock	drone	Looking	0.544118	46.113
Flock	drone	Move away	0.205882	46.113
Flock	drone	Fly	0.147059	46.113
Flock	drone	Looking	0.42623	40.413
Flock	drone	Move away	0.491803	40.413
Flock	drone	Fly	0.0819672	40.413
Flock	drone	No response	0.0512821	78.111
Flock	drone	Looking	0.884615	78.111
Flock	drone	Fly	0.0641026	78.111
Pair	drone	Looking	1	26.81
Pair	drone	Looking	1	67.16
Pair	drone	Fly	1	7.65
Pair	drone	Looking	1	32.13
Pair	drone	Looking	1	66.43
Pair	drone	Looking	1	40.67
Flock	drone	Looking	0.075	26.41
Flock	drone	Wings	0.025	26.41
Flock	drone	Fly	0.9	26.41
Family	drone	Looking	0.75	21.08
Family	drone	Wings	0.25	21.08
Flock	drone	Move away	1	49.12
Family	drone	Fly	1	5.62
Family	drone	Fly	1	58.31
Flock	drone	Fly	1	61.17
Pair	drone	Fly	1	6.61
Family	drone	Fly	1	29.42
Family	drone	Looking	1	49.67
Family	drone	Looking	1	68.86
Pair	drone	Looking	1	66.86
Flock	drone	Move away	0.0566038	50.21
Flock	drone	Fly	0.943396	50.21
Flock	drone	Looking	0.969697	70.24
Flock	drone	Wings	0.030303	70.24
Flock	drone	Looking	0.2	42.85
Flock	drone	Wings	0.8	42.85
Flock	drone	Fly	1	26.17
Flock	drone	Fly	1	22.12
Family	drone	Looking	1	65.83
Flock	drone	Looking	0.578947	19.49
Flock	drone	Wings	0.157895	19.49
Flock	drone	Move away	0.263158	19.49
Flock	drone	Looking	0.925926	29.13
Flock	drone	Wings	0.0740741	29.13
Flock	drone	Looking	0.375	13.64
Flock	drone	Wings	0.625	13.64
Flock	drone	Looking	0.705882	12.23
Flock	drone	Wings	0.294118	12.23
Flock	drone	Looking	0.181818	49.66
Flock	drone	Wings	0.0909091	49.66
Flock	drone	Move away	0.727273	49.66
Flock	drone	Looking	1	46.96
Flock	drone	Looking	0.909091	45.9
Flock	drone	Move away	0.0909091	45.9
Flock	drone	Looking	0.825	48.48
Flock	drone	Wings	0.175	48.48
Flock	drone	Looking	0.92	17.26
Flock	drone	Wings	0.08	17.26
Flock	drone	Looking	0.862069	34.34
Flock	drone	Wings	0.0172414	34.34
Flock	drone	Move away	0.12069	34.34
Flock	drone	Looking	0.2	17.87
Flock	drone	Move away	0.8	17.87
Flock	drone	Looking	0.863636	22.9
Flock	drone	Move away	0.136364	22.9
Flock	drone	Looking	1	49.06
Family	drone	Fly	1	12.63
Family	drone	Move away	1	59.56
Pair	drone	Wings	1	29.03
Family	drone	Wings	1	29.08
Family	drone	Wings	1	36.52
Pair	drone	Wings	1	68.23
Family	drone	Looking	1	69.22
Family	drone	Looking	0.75	68.94
Family	drone	Wings	0.25	68.94
Family	drone	Looking	0.25	10.51
Family	drone	Wings	0.75	10.51
Family	drone	Looking	0.333333	17.26
Family	drone	Wings	0.666667	17.26
Family	drone	Looking	1	11.31
Family	drone	Move away	1	11.53
Family	drone	Looking	0.75	33.43
Family	drone	Wings	0.25	33.43
Family	drone	Looking	1	33.45
Family	drone	Looking	0.333333	33.66
Family	drone	Wings	0.666667	33.66
Family	drone	Looking	1	33.22
Pair	drone	Fly	1	37.8
Pair	drone	Wings	1	63
Pair	drone	Fly	1	19.4
Pair	drone	Looking	1	82.26
Pair	drone	Looking	0.5	30.71
Pair	drone	Wings	0.5	30.71
Pair	drone	Looking	1	24.44
Flock	drone	Looking	0.130435	34.47
Flock	drone	Move away	0.869565	34.47
Flock	drone	Looking	0.673913	13.6
Flock	drone	Move away	0.326087	13.6
Flock	drone	Looking	0.826087	53.09
Flock	drone	Move away	0.173913	53.09
Flock	drone	Looking	0.913043	71.6
Flock	drone	Move away	0.0869565	71.6
Family	drone	Looking	0.333333	31.6
Family	drone	Wings	0.666667	31.6
Family	drone	Looking	1	71.29
Family	drone	Looking	1	12.26
Family	drone	Looking	1	46.15
Pair	drone	Move away	1	13.89
Pair	drone	Looking	1	13.23
Pair	drone	Looking	1	53.81
Pair	drone	Looking	1	74.37
Pair	drone	Looking	1	36.3
Flock	drone	Wings	0.0740741	23.7
Flock	drone	Fly	0.925926	23.7
Pair	drone	Fly	1	16.42
Flock	drone	Wings	0.5	19.26
Flock	drone	Fly	0.5	19.26
Flock	drone	Wings	1	41.45
Flock	drone	No response	0.378378	80.12
Flock	drone	Looking	0.459459	80.12
Flock	drone	Fly	0.162162	80.12
Flock	drone	No response	0.385965	60.42
Flock	drone	Looking	0.508772	60.42
Flock	drone	Move away	0.105263	60.42
Flock	drone	No response	0.111111	71.81
Flock	drone	Looking	0.333333	71.81
Flock	drone	Move away	0.222222	71.81
Flock	drone	Fly	0.333333	71.81
Flock	drone	Fly	1	10.95
Flock	drone	No response	0.422222	11.77
Flock	drone	Looking	0.444444	11.77
Flock	drone	Move away	0.0222222	11.77
Flock	drone	Fly	0.111111	11.77
Pair	drone	Fly	1	11.69
Flock	drone	No response	0.176471	29.81
Flock	drone	Looking	0.632353	29.81
Flock	drone	Wings	0.102941	29.81
Flock	drone	Move away	0.0882353	29.81
Flock	drone	No response	0.5	50.66
Flock	drone	Looking	0.5	50.66
Pair	drone	Looking	1	49.79
Pair	drone	Looking	1	70.19
Pair	drone	Move away	1	42.25
Pair	drone	Fly	1	15.17
Pair	drone	Looking	1	52.38
Pair	drone	Looking	1	67.86
Pair	drone	Wings	1	15.63
Flock	drone	Wings	0.182796	41.87
Flock	drone	Move away	0.817204	41.87
Flock	drone	Move away	1	42.2
Flock	drone	Looking	0.566667	39.85
Flock	drone	Wings	0.1	39.85
Flock	drone	Move away	0.333333	39.85
Flock	drone	Looking	1	58.44
Flock	drone	Looking	0.0333333	17.6
Flock	drone	Wings	0.1	17.6
Flock	drone	Move away	0.866667	17.6
Flock	drone	Looking	1	75.29
Flock	drone	Wings	0.134831	39.1
Flock	drone	Move away	0.865169	39.1
Flock	drone	Wings	0.0337079	18.9
Flock	drone	Move away	0.966292	18.9
Flock	drone	Looking	0.94382	83.83
Flock	drone	Wings	0.0561798	83.83
Flock	drone	Wings	0.0337079	61.29
Flock	drone	Move away	0.966292	61.29
Flock	drone	Looking	0.0769231	21.42
Flock	drone	Move away	0.923077	21.42
Flock	drone	Looking	0.205882	55.71
Flock	drone	Move away	0.794118	55.71
Flock	drone	Looking	0.108108	74.91
Flock	drone	Move away	0.891892	74.91
Flock	drone	Looking	0.871795	35.94
Flock	drone	Move away	0.128205	35.94
Family	drone	Move away	1	13.76
Family	drone	No response	0.5	38.22
Family	drone	Looking	0.5	38.22
Family	drone	No response	0.5	27.82
Family	drone	Looking	0.5	27.82
Flock	drone	Fly	1	24.33
Flock	drone	Fly	1	13.86
Flock	drone	No response	0.333333	70.06
Flock	drone	Looking	0.564103	70.06
Flock	drone	Wings	0.102564	70.06
Flock	drone	No response	0.410256	47.09
Flock	drone	Looking	0.589744	47.09
Flock	drone	Fly	1	53.02
Family	drone	No response	0.25	71.63
Family	drone	Looking	0.75	71.63
Pair	drone	Looking	0.5	21.77
Pair	drone	Wings	0.5	21.77
Pair	drone	Looking	1	40.37
Pair	drone	Looking	1	62.8
Pair	drone	Move away	1	13.07
Family	drone	Wings	0.2	31.48
Family	drone	Move away	0.8	31.48
Family	drone	Looking	1	29.38
Pair	drone	Looking	1	31.99
Flock	drone	No response	0.142857	49.99
Flock	drone	Looking	0.142857	49.99
Flock	drone	Move away	0.714286	49.99
Flock	drone	No response	0.42	21.33
Flock	drone	Looking	0.56	21.33
Flock	drone	Wings	0.02	21.33
Flock	drone	No response	0.357143	59.57
Flock	drone	Looking	0.642857	59.57
Flock	drone	No response	0.44898	78.93
Flock	drone	Looking	0.55102	78.93
Flock	drone	No response	0.0967742	39.34
Flock	drone	Looking	0.0967742	39.34
Flock	drone	Wings	0.0322581	39.34
Flock	drone	Fly	0.774194	39.34
Pair	drone	Wings	0.5	17.92
Pair	drone	Move away	0.5	17.92
Pair	drone	Looking	0.5	59.75
Pair	drone	Wings	0.5	59.75
Family	drone	Wings	0.333333	55.28
Family	drone	Move away	0.666667	55.28
Pair	drone	No response	0.5	75.94
Pair	drone	Looking	0.5	75.94
Pair	drone	Looking	1	39.83
Pair	drone	Fly	1	10.96
Pair	drone	Move away	1	28.44
Pair	drone	No response	0.5	46
Pair	drone	Looking	0.5	46
Flock	drone	Fly	1	36.56
Flock	drone	Fly	1	42.47
Pair	drone	Move away	1	36.41
Flock	drone	Looking	0.3125	40.94
Flock	drone	Wings	0.5625	40.94
Flock	drone	Move away	0.125	40.94
Flock	drone	Fly	1	18.87
Flock	drone	Fly	1	16.64
Flock	drone	No response	0.272727	50.19
Flock	drone	Looking	0.454545	50.19
Flock	drone	Move away	0.272727	50.19
Flock	drone	Looking	0.6	50.19
Flock	drone	Wings	0.4	50.19
Pair	drone	No response	0.5	47.53
Pair	drone	Looking	0.5	47.53
Pair	drone	Wings	0.5	14.31
Pair	drone	Move away	0.5	14.31
Flock	drone	No response	0.26087	64.41
Flock	drone	Looking	0.73913	64.41
Flock	drone	Looking	0.209302	66.87
Flock	drone	Wings	0.116279	66.87
Flock	drone	Move away	0.209302	66.87
Flock	drone	Fly	0.465116	66.87
Flock	drone	Looking	0.0487805	8.8
Flock	drone	Wings	0.0243902	8.8
Flock	drone	Move away	0.536585	8.8
Flock	drone	Fly	0.390244	8.8
Flock	drone	Looking	0.588235	47.43
Flock	drone	Wings	0.0588235	47.43
Flock	drone	Move away	0.352941	47.43
Pair	drone	No response	0.5	44.32
Pair	drone	Looking	0.5	44.32
Flock	drone	No response	0.35	45.15
Flock	drone	Looking	0.65	45.15
Flock	drone	Looking	0.351351	16.66
Flock	drone	Move away	0.162162	16.66
Flock	drone	Fly	0.486486	16.66
Flock	drone	Looking	0.2	48.75
Flock	drone	Wings	0.2	48.75
Flock	drone	Move away	0.6	48.75
Flock	drone	No response	0.1	70.95
Flock	drone	Looking	0.1	70.95
Flock	drone	Move away	0.8	70.95
Pair	drone	Fly	1	17.31
Flock	drone	No response	0.666667	28.05
Flock	drone	Looking	0.333333	28.05
Flock	drone	No response	0.25	42.75
Flock	drone	Looking	0.166667	42.75
Flock	drone	Wings	0.25	42.75
Flock	drone	Fly	0.333333	42.75
Flock	drone	No response	0.333333	44.33
Flock	drone	Looking	0.583333	44.33
Flock	drone	Wings	0.0833333	44.33
Pair	drone	Looking	1	24.24
Pair	drone	No response	0.5	24.49
Pair	drone	Looking	0.5	24.49
Pair	drone	No response	1	41.45
Pair	drone	No response	0.5	39.1
Pair	drone	Looking	0.5	39.1
Pair	drone	No response	1	62.46
Pair	drone	Looking	1	62.53
Pair	drone	Looking	1	11.01
Pair	drone	Looking	1	36.95
Pair	drone	No response	0.5	27.57
Pair	drone	Looking	0.5	27.57
Pair	drone	No response	0.5	56.25
Pair	drone	Looking	0.5	56.25
Pair	drone	Move away	1	37.95
Pair	drone	Looking	1	21.51
Pair	drone	Looking	1	72.43
Pair	drone	No response	0.5	46.68
Pair	drone	Looking	0.5	46.68
Flock	drone	Looking	0.75	34.94
Flock	drone	Fly	0.25	34.94
Pair	drone	Looking	1	77.97
Pair	drone	No response	0.5	25.01
Pair	drone	Looking	0.5	25.01
Pair	drone	No response	0.5	65.17
Pair	drone	Looking	0.5	65.17
Pair	drone	No response	0.5	44.84
Pair	drone	Looking	0.5	44.84
Flock	drone	No response	0.285714	43.97
Flock	drone	Looking	0.714286	43.97
Flock	drone	No response	0.333333	28.74
Flock	drone	Looking	0.666667	28.74
Pair	drone	Looking	0.5	12.94
Pair	drone	Wings	0.5	12.94
Flock	drone	Looking	1	21.31
Pair	drone	No response	0.5	19.26
Pair	drone	Looking	0.5	19.26
Pair	drone	Move away	1	39.7
Flock	drone	No response	0.5	39.92
Flock	drone	Looking	0.444444	39.92
Flock	drone	Wings	0.0555556	39.92
Flock	drone	No response	0.65	78.08
Flock	drone	Looking	0.35	78.08
Flock	drone	No response	0.619048	63.58
Flock	drone	Looking	0.380952	63.58
Flock	drone	No response	0.285714	16.25
Flock	drone	Looking	0.333333	16.25
Flock	drone	Wings	0.380952	16.25
Pair	drone	Move away	1	14.46
Pair	drone	Move away	1	36.12
Pair	drone	Looking	1	47.57
Pair	drone	No response	1	47.5
Pair	drone	No response	0.5	50.2
Pair	drone	Looking	0.5	50.2
Pair	drone	Looking	1	55.47
Pair	drone	No response	0.5	52.29
Pair	drone	Looking	0.5	52.29
Pair	drone	No response	0.5	65.72
Pair	drone	Looking	0.5	65.72
Pair	drone	No response	0.5	69.85
Pair	drone	Looking	0.5	69.85
Pair	drone	No response	0.5	75.87
Pair	drone	Looking	0.5	75.87
Pair	drone	Move away	1	78.74
Pair	drone	No response	1	89.73
Pair	drone	No response	0.5	90.79
Pair	drone	Looking	0.5	90.79
Pair	drone	Looking	1	30.21
Pair	drone	Looking	0.5	22.43
Pair	drone	Move away	0.5	22.43
Pair	drone	Looking	1	22.61
Pair	drone	Looking	0.5	19.81
Pair	drone	Move away	0.5	19.81
Flock	drone	Fly	1	27.3
Pair	drone	Fly	1	35.71
Pair	drone	Fly	1	38.82
Flock	drone	No response	0.166667	37.84
Flock	drone	Looking	0.625	37.84
Flock	drone	Fly	0.208333	37.84
Flock	drone	Move away	1	9.72
Flock	drone	No response	0.583333	54.04
Flock	drone	Looking	0.416667	54.04
Flock	drone	No response	0.0714286	12.08
Flock	drone	Looking	0.5	12.08
Flock	drone	Wings	0.428571	12.08
Flock	drone	Fly	1	11.9
Flock	drone	No response	0.470588	66.26
Flock	drone	Looking	0.411765	66.26
Flock	drone	Move away	0.117647	66.26
Flock	drone	No response	0.222222	69.34
Flock	drone	Looking	0.333333	69.34
Flock	drone	Move away	0.444444	69.34
Pair	drone	Wings	1	9.86
Family	drone	Looking	1	28.49
Family	drone	Looking	0.75	9.78
Family	drone	Move away	0.25	9.78
Family	drone	Looking	1	69.93
Family	drone	Looking	0.5	49.54
Family	drone	Wings	0.5	49.54
Pair	drone	No response	0.5	36.59
Pair	drone	Looking	0.5	36.59
Pair	drone	Looking	1	25.59
Flock	drone	No response	0.571429	50.23
Flock	drone	Looking	0.428571	50.23
Flock	drone	Looking	0.285714	50.5
Flock	drone	Wings	0.142857	50.5
Flock	drone	Move away	0.571429	50.5
Flock	drone	No response	0.277778	53.3
Flock	drone	Looking	0.555556	53.3
Flock	drone	Move away	0.166667	53.3
Pair	drone	No response	0.5	58.44
Pair	drone	Looking	0.5	58.44
Flock	drone	Looking	0.5	19.43
Flock	drone	Move away	0.5	19.43
Pair	drone	Looking	0.5	23
Pair	drone	Move away	0.5	23
Flock	drone	Looking	0.3	30.36
Flock	drone	Wings	0.1	30.36
Flock	drone	Move away	0.6	30.36
Flock	drone	Looking	0.214286	31.9
Flock	drone	Wings	0.214286	31.9
Flock	drone	Move away	0.571429	31.9
Pair	drone	Looking	1	34.33
Flock	drone	No response	0.5	71.47
Flock	drone	Looking	0.5	71.47
Flock	drone	No response	0.631579	70.02
Flock	drone	Looking	0.368421	70.02
Flock	drone	Looking	0.0898876	69.53
Flock	drone	Wings	0.0674157	69.53
Flock	drone	Move away	0.842697	69.53
Flock	drone	Looking	0.0337079	48.72
Flock	drone	Wings	0.011236	48.72
Flock	drone	Move away	0.955056	48.72
Flock	drone	Fly	1	9.45
Family	drone	Looking	1	28.66
Family	drone	Looking	0.5	17.64
Family	drone	Move away	0.5	17.64
Family	drone	No response	0.25	75.71
Family	drone	Looking	0.75	75.71
Family	drone	Looking	1	54.92
Family	drone	Wings	1	18.09
Family	drone	Move away	1	54.1
Family	drone	Looking	0.5	35.48
Family	drone	Move away	0.5	35.48
Family	drone	No response	0.5	70.67
Family	drone	Looking	0.5	70.67
Family	drone	Looking	1	23.88
Family	drone	No response	1	52.87
Family	drone	Looking	1	13.54
Family	drone	No response	1	72.29
Family	drone	No response	0.25	50.55
Family	drone	Looking	0.25	50.55
Family	drone	Wings	0.5	50.55
Family	drone	Looking	1	13.9
Family	drone	Looking	1	66.93
Family	drone	Looking	0.333333	62.64
Family	drone	Move away	0.666667	62.64
Family	drone	Looking	1	51.51
Family	drone	Looking	1	84.1
Family	drone	No response	0.666667	102.4
Family	drone	Looking	0.333333	102.4
Pair	drone	Looking	1	42.4
Pair	drone	Looking	1	36.52
Pair	drone	Move away	0.5	14.59
Pair	drone	Fly	0.5	14.59
Pair	drone	No response	0.5	48.73
Pair	drone	Looking	0.5	48.73
Pair	drone	Looking	1	15.02
Pair	drone	No response	0.5	29.5
Pair	drone	Looking	0.5	29.5
Flock	drone	Looking	0.283784	37.52
Flock	drone	Move away	0.5	37.52
Flock	drone	Fly	0.216216	37.52
Flock	drone	Looking	0.285714	70.19
Flock	drone	Move away	0.714286	70.19
Flock	drone	Looking	0.321429	46.65
Flock	drone	Wings	0.0357143	46.65
Flock	drone	Move away	0.642857	46.65
Flock	drone	No response	0.2	47.67
Flock	drone	Looking	0.433333	47.67
Flock	drone	Move away	0.366667	47.67
Flock	drone	Fly	1	8.01
Flock	drone	Looking	0.3125	10.75
Flock	drone	Move away	0.6875	10.75
Flock	drone	Move away	1	7.78
Flock	drone	Fly	1	9.03
Flock	drone	Move away	0.980392	55.68
Flock	drone	Fly	0.0196078	55.68
Pair	drone	Wings	1	14.62
Family	drone	No response	0.6	4.51
Family	drone	Looking	0.4	4.51
Family	drone	No response	0.8	8.1
Family	drone	Looking	0.2	8.1
Family	drone	Fly	1	49.33
Pair	drone	No response	0.5	24.95
Pair	drone	Looking	0.5	24.95
Flock	drone	No response	0.428571	49.1
Flock	drone	Looking	0.571429	49.1
Flock	drone	No response	0.428571	74.46
Flock	drone	Looking	0.571429	74.46
Pair	drone	Fly	1	29.35
Pair	drone	Fly	1	26.99
Flock	drone	Looking	0.190476	57.14
Flock	drone	Fly	0.809524	57.14

## Sheet: 4_1 Flock on-foot method assess
group_type	monitoring_method	behaviour_type	flock_size	proportion	distance
Flock	On-foot	No response	15	1	149
Flock	On-foot	No response	15	0.133333	125
Flock	On-foot	Looking	15	0.8	125
Flock	On-foot	Wings	15	0.0666667	125
Flock	On-foot	Looking	15	0.133333	83
Flock	On-foot	Fly	15	0.866667	83
Flock	On-foot	Fly	15	1	63
Flock	On-foot	No response	28	1	120
Flock	On-foot	No response	28	1	110
Flock	On-foot	Looking	28	0.928571	110
Flock	On-foot	Move away	28	0.0714286	110
Flock	On-foot	Move away	28	0.428571	100
Flock	On-foot	Fly	28	0.571429	100
Flock	On-foot	Fly	28	1	100
Flock	On-foot	No response	37	1	170
Flock	On-foot	No response	37	0.0540541	146
Flock	On-foot	Looking	37	0.945946	146
Flock	On-foot	No response	35	0.0285714	123
Flock	On-foot	Looking	35	0.628571	123
Flock	On-foot	Move away	35	0.342857	123
Flock	On-foot	No response	35	0.0571429	105
Flock	On-foot	Wings	35	0.0285714	105
Flock	On-foot	Move away	35	0.914286	105
Flock	On-foot	No response	35	0.0571429	94
Flock	On-foot	Looking	35	0.0571429	94
Flock	On-foot	Fly	35	0.885714	94
Flock	On-foot	Move away	35	0.114286	70
Flock	On-foot	Fly	35	0.885714	70
Flock	On-foot	Fly	35	1	70
Flock	On-foot	No response	24	0.5	270
Flock	On-foot	Looking	24	0.5	270
Flock	On-foot	No response	12	0.333333	160
Flock	On-foot	Looking	12	0.666667	160
Flock	On-foot	Fly	12	1	130
Flock	On-foot	No response	16	1	165
Flock	On-foot	Move away	16	1	120
Flock	On-foot	Fly	16	1	115
Flock	On-foot	No response	17	0.294118	166
Flock	On-foot	Looking	17	0.705882	166
Flock	On-foot	No response	17	0.176471	140
Flock	On-foot	Looking	17	0.294118	140
Flock	On-foot	Wings	17	0.117647	140
Flock	On-foot	Move away	17	0.411765	140
Flock	On-foot	No response	17	0.176471	147
Flock	On-foot	Looking	17	0.294118	147
Flock	On-foot	Wings	17	0.294118	147
Flock	On-foot	Move away	17	0.235294	147
Flock	On-foot	No response	17	0.0588235	129
Flock	On-foot	Looking	17	0.294118	129
Flock	On-foot	Wings	17	0.294118	129
Flock	On-foot	Move away	17	0.235294	129
Flock	On-foot	Fly	17	0.117647	129
Flock	On-foot	Looking	17	0.411765	113
Flock	On-foot	Move away	17	0.470588	113
Flock	On-foot	Fly	17	0.117647	113
Flock	On-foot	Fly	17	1	115
Flock	On-foot	No response	22	1	176
Flock	On-foot	No response	22	0.409091	120
Flock	On-foot	Looking	22	0.590909	120
Flock	On-foot	Fly	22	1	115
Flock	On-foot	No response	9	0.333333	102
Flock	On-foot	Looking	9	0.666667	102
Flock	On-foot	Fly	9	1	91
Flock	On-foot	No response	19	0.842105	196
Flock	On-foot	Looking	19	0.157895	196
Flock	On-foot	No response	19	0.421053	176
Flock	On-foot	Looking	19	0.263158	176
Flock	On-foot	Fly	19	0.315789	176
Flock	On-foot	No response	19	0.684211	160
Flock	On-foot	Fly	19	0.315789	160
Flock	On-foot	No response	19	0.210526	120
Flock	On-foot	Looking	19	0.473684	120
Flock	On-foot	Fly	19	0.315789	120
Flock	On-foot	No response	19	0.105263	110
Flock	On-foot	Looking	19	0.473684	110
Flock	On-foot	Wings	19	0.105263	110
Flock	On-foot	Fly	19	0.315789	110
Flock	On-foot	No response	19	0.105263	103
Flock	On-foot	Looking	19	0.421053	103
Flock	On-foot	Wings	19	0.105263	103
Flock	On-foot	Fly	19	0.368421	103
Flock	On-foot	Fly	19	1	85
Flock	On-foot	No response	5	1	186
Flock	On-foot	No response	5	0.6	157
Flock	On-foot	Looking	5	0.4	157
Flock	On-foot	No response	5	0.6	116
Flock	On-foot	Looking	5	0.4	116
Flock	On-foot	No response	5	0.4	98
Flock	On-foot	Looking	5	0.6	98
Flock	On-foot	Move away	5	1	86
Flock	On-foot	Move away	5	1	76
Flock	On-foot	Move away	5	1	64
Flock	On-foot	Fly	5	1	60
Flock	On-foot	No response	14	0.357143	109
Flock	On-foot	Looking	14	0.642857	109
Flock	On-foot	No response	14	0.142857	84
Flock	On-foot	Looking	14	0.857143	84
Flock	On-foot	Move away	14	1	75
Flock	On-foot	Move away	14	1	63
Flock	On-foot	Move away	14	0.714286	60
Flock	On-foot	Fly	14	0.285714	60
Flock	On-foot	Fly	14	1	58
Flock	On-foot	No response	8	0.625	98
Flock	On-foot	Looking	8	0.375	98
Flock	On-foot	Looking	8	0.75	96
Flock	On-foot	Fly	8	0.25	96
Flock	On-foot	Looking	8	0.75	75
Flock	On-foot	Fly	8	0.25	75
Flock	On-foot	Fly	8	1	60
Flock	On-foot	No response	78	1	265
Flock	On-foot	No response	78	0.269231	225
Flock	On-foot	Looking	78	0.730769	225
Flock	On-foot	No response	78	0.141026	195
Flock	On-foot	Looking	78	0.769231	195
Flock	On-foot	Wings	78	0.0897436	195
Flock	On-foot	Fly	78	1	184
Flock	On-foot	No response	33	0.939394	250
Flock	On-foot	Looking	33	0.0606061	250
Flock	On-foot	No response	19	0.631579	180
Flock	On-foot	Looking	19	0.368421	180
Flock	On-foot	No response	38	0.315789	170
Flock	On-foot	Looking	38	0.684211	170
Flock	On-foot	Looking	39	0.948718	158
Flock	On-foot	Wings	39	0.025641	158
Flock	On-foot	Fly	39	0.025641	158
Flock	On-foot	Fly	39	1	140
Flock	On-foot	No response	44	1	200
Flock	On-foot	No response	44	0.727273	170
Flock	On-foot	Looking	44	0.272727	170
Flock	On-foot	No response	42	0.5	160
Flock	On-foot	Looking	42	0.285714	160
Flock	On-foot	Wings	42	0.214286	160
Flock	On-foot	Fly	44	1	150
Flock	On-foot	Looking	5	0.4	150
Flock	On-foot	Move away	5	0.6	150
Flock	On-foot	Fly	5	1	140
Flock	On-foot	No response	17	0.588235	200
Flock	On-foot	Looking	17	0.411765	200
Flock	On-foot	Looking	20	1	170
Flock	On-foot	Wings	16	1	200
Flock	On-foot	Move away	20	1	160
Flock	On-foot	Looking	20	0.45	137
Flock	On-foot	Move away	20	0.55	137
Flock	On-foot	Fly	20	1	130
Flock	On-foot	No response	24	0.666667	170
Flock	On-foot	Looking	24	0.333333	170
Flock	On-foot	No response	29	0.0344828	153
Flock	On-foot	Looking	29	0.482759	153
Flock	On-foot	Wings	29	0.172414	153
Flock	On-foot	Move away	29	0.310345	153
Flock	On-foot	Fly	21	1	130
Flock	On-foot	No response	18	1	178
Flock	On-foot	No response	20	0.2	149
Flock	On-foot	Looking	20	0.55	149
Flock	On-foot	Move away	20	0.25	149
Flock	On-foot	Looking	26	0.192308	110
Flock	On-foot	Wings	26	0.0769231	110
Flock	On-foot	Fly	26	0.730769	110

## Sheet: 4_2 Flock drone method assessme
group_type	monitoring_method	behaviour_type	flock_size	proportion	distance
Flock	Drone	Fly	149	1	27.48
Flock	Drone	No response	118	0.20339	74.88
Flock	Drone	Looking	118	0.779661	74.88
Flock	Drone	Fly	118	0.0169492	74.88
Flock	Drone	Fly	137	1	12.14
Flock	Drone	Fly	50	1	22.18
Flock	Drone	Looking	50	0.84	20.65
Flock	Drone	Wings	50	0.12	20.65
Flock	Drone	Fly	50	0.04	20.65
Flock	Drone	Looking	7	0.714286	23.41
Flock	Drone	Wings	7	0.285714	23.41
Flock	Drone	Looking	46	0.195652	34.01
Flock	Drone	Move away	46	0.23913	34.01
Flock	Drone	Fly	46	0.565217	34.01
Flock	Drone	Wings	45	0.311111	22.42
Flock	Drone	Move away	45	0.688889	22.42
Flock	Drone	Looking	42	0.309524	96.01
Flock	Drone	Fly	42	0.690476	96.01
Flock	Drone	Fly	22	1	103.93
Flock	Drone	No response	65	0.276923	47.92
Flock	Drone	Looking	65	0.661538	47.92
Flock	Drone	Wings	65	0.0153846	47.92
Flock	Drone	Fly	65	0.0461538	47.92
Flock	Drone	No response	68	0.102941	46.113
Flock	Drone	Looking	68	0.544118	46.113
Flock	Drone	Move away	68	0.205882	46.113
Flock	Drone	Fly	68	0.147059	46.113
Flock	Drone	Looking	61	0.42623	40.413
Flock	Drone	Move away	61	0.491803	40.413
Flock	Drone	Fly	61	0.0819672	40.413
Flock	Drone	No response	78	0.0512821	78.111
Flock	Drone	Looking	78	0.884615	78.111
Flock	Drone	Fly	78	0.0641026	78.111
Flock	Drone	Looking	40	0.075	26.41
Flock	Drone	Wings	40	0.025	26.41
Flock	Drone	Fly	40	0.9	26.41
Flock	Drone	Move away	43	1	49.12
Flock	Drone	Fly	20	1	61.17
Flock	Drone	Move away	53	0.0566038	50.21
Flock	Drone	Fly	53	0.943396	50.21
Flock	Drone	Looking	33	0.969697	70.24
Flock	Drone	Wings	33	0.030303	70.24
Flock	Drone	Looking	15	0.2	42.85
Flock	Drone	Wings	15	0.8	42.85
Flock	Drone	Fly	5	1	26.17
Flock	Drone	Fly	6	1	22.12
Flock	Drone	Looking	19	0.578947	19.49
Flock	Drone	Wings	19	0.157895	19.49
Flock	Drone	Move away	19	0.263158	19.49
Flock	Drone	Looking	27	0.925926	29.13
Flock	Drone	Wings	27	0.0740741	29.13
Flock	Drone	Looking	8	0.375	13.64
Flock	Drone	Wings	8	0.625	13.64
Flock	Drone	Looking	17	0.705882	12.23
Flock	Drone	Wings	17	0.294118	12.23
Flock	Drone	Looking	22	0.181818	49.66
Flock	Drone	Wings	22	0.0909091	49.66
Flock	Drone	Move away	22	0.727273	49.66
Flock	Drone	Looking	12	1	46.96
Flock	Drone	Looking	22	0.909091	45.9
Flock	Drone	Move away	22	0.0909091	45.9
Flock	Drone	Looking	40	0.825	48.48
Flock	Drone	Wings	40	0.175	48.48
Flock	Drone	Looking	25	0.92	17.26
Flock	Drone	Wings	25	0.08	17.26
Flock	Drone	Looking	58	0.862069	34.34
Flock	Drone	Wings	58	0.0172414	34.34
Flock	Drone	Move away	58	0.12069	34.34
Flock	Drone	Looking	10	0.2	17.87
Flock	Drone	Move away	10	0.8	17.87
Flock	Drone	Looking	22	0.863636	22.9
Flock	Drone	Move away	22	0.136364	22.9
Flock	Drone	Looking	21	1	49.06
Flock	Drone	Looking	46	0.130435	34.47
Flock	Drone	Move away	46	0.869565	34.47
Flock	Drone	Looking	46	0.673913	13.6
Flock	Drone	Move away	46	0.326087	13.6
Flock	Drone	Looking	46	0.826087	53.09
Flock	Drone	Move away	46	0.173913	53.09
Flock	Drone	Looking	46	0.913043	71.6
Flock	Drone	Move away	46	0.0869565	71.6
Flock	Drone	Wings	54	0.0740741	23.7
Flock	Drone	Fly	54	0.925926	23.7
Flock	Drone	Wings	54	0.5	19.26
Flock	Drone	Fly	54	0.5	19.26
Flock	Drone	Wings	4	1	41.45
Flock	Drone	No response	37	0.378378	80.12
Flock	Drone	Looking	37	0.459459	80.12
Flock	Drone	Fly	37	0.162162	80.12
Flock	Drone	No response	57	0.385965	60.42
Flock	Drone	Looking	57	0.508772	60.42
Flock	Drone	Move away	57	0.105263	60.42
Flock	Drone	No response	54	0.111111	71.81
Flock	Drone	Looking	54	0.333333	71.81
Flock	Drone	Move away	54	0.222222	71.81
Flock	Drone	Fly	54	0.333333	71.81
Flock	Drone	Fly	6	1	10.95
Flock	Drone	No response	45	0.422222	11.77
Flock	Drone	Looking	45	0.444444	11.77
Flock	Drone	Move away	45	0.0222222	11.77
Flock	Drone	Fly	45	0.111111	11.77
Flock	Drone	No response	68	0.176471	29.81
Flock	Drone	Looking	68	0.632353	29.81
Flock	Drone	Wings	68	0.102941	29.81
Flock	Drone	Move away	68	0.0882353	29.81
Flock	Drone	No response	50	0.5	50.66
Flock	Drone	Looking	50	0.5	50.66
Flock	Drone	Wings	93	0.182796	41.87
Flock	Drone	Move away	93	0.817204	41.87
Flock	Drone	Move away	12	1	42.2
Flock	Drone	Looking	30	0.566667	39.85
Flock	Drone	Wings	30	0.1	39.85
Flock	Drone	Move away	30	0.333333	39.85
Flock	Drone	Looking	30	1	58.44
Flock	Drone	Looking	30	0.0333333	17.6
Flock	Drone	Wings	30	0.1	17.6
Flock	Drone	Move away	30	0.866667	17.6
Flock	Drone	Looking	30	1	75.29
Flock	Drone	Wings	89	0.134831	39.1
Flock	Drone	Move away	89	0.865169	39.1
Flock	Drone	Wings	89	0.0337079	18.9
Flock	Drone	Move away	89	0.966292	18.9
Flock	Drone	Looking	89	0.94382	83.83
Flock	Drone	Wings	89	0.0561798	83.83
Flock	Drone	Wings	89	0.0337079	61.29
Flock	Drone	Move away	89	0.966292	61.29
Flock	Drone	Looking	26	0.0769231	21.42
Flock	Drone	Move away	26	0.923077	21.42
Flock	Drone	Looking	34	0.205882	55.71
Flock	Drone	Move away	34	0.794118	55.71
Flock	Drone	Looking	37	0.108108	74.91
Flock	Drone	Move away	37	0.891892	74.91
Flock	Drone	Looking	39	0.871795	35.94
Flock	Drone	Move away	39	0.128205	35.94
Flock	Drone	Fly	39	1	24.33
Flock	Drone	Fly	39	1	13.86
Flock	Drone	No response	39	0.333333	70.06
Flock	Drone	Looking	39	0.564103	70.06
Flock	Drone	Wings	39	0.102564	70.06
Flock	Drone	No response	39	0.410256	47.09
Flock	Drone	Looking	39	0.589744	47.09
Flock	Drone	Fly	44	1	53.02
Flock	Drone	No response	7	0.142857	49.99
Flock	Drone	Looking	7	0.142857	49.99
Flock	Drone	Move away	7	0.714286	49.99
Flock	Drone	No response	50	0.42	21.33
Flock	Drone	Looking	50	0.56	21.33
Flock	Drone	Wings	50	0.02	21.33
Flock	Drone	No response	42	0.357143	59.57
Flock	Drone	Looking	42	0.642857	59.57
Flock	Drone	No response	49	0.44898	78.93
Flock	Drone	Looking	49	0.55102	78.93
Flock	Drone	No response	31	0.0967742	39.34
Flock	Drone	Looking	31	0.0967742	39.34
Flock	Drone	Wings	31	0.0322581	39.34
Flock	Drone	Fly	31	0.774194	39.34
Flock	Drone	Fly	19	1	36.56
Flock	Drone	Fly	23	1	42.47
Flock	Drone	Looking	16	0.3125	40.94
Flock	Drone	Wings	16	0.5625	40.94
Flock	Drone	Move away	16	0.125	40.94
Flock	Drone	Fly	21	1	18.87
Flock	Drone	Fly	25	1	16.64
Flock	Drone	No response	11	0.272727	50.19
Flock	Drone	Looking	11	0.454545	50.19
Flock	Drone	Move away	11	0.272727	50.19
Flock	Drone	Looking	5	0.6	50.19
Flock	Drone	Wings	5	0.4	50.19
Flock	Drone	No response	23	0.26087	64.41
Flock	Drone	Looking	23	0.73913	64.41
Flock	Drone	Looking	43	0.209302	66.87
Flock	Drone	Wings	43	0.116279	66.87
Flock	Drone	Move away	43	0.209302	66.87
Flock	Drone	Fly	43	0.465116	66.87
Flock	Drone	Looking	41	0.0487805	8.8
Flock	Drone	Wings	41	0.0243902	8.8
Flock	Drone	Move away	41	0.536585	8.8
Flock	Drone	Fly	41	0.390244	8.8
Flock	Drone	Looking	17	0.588235	47.43
Flock	Drone	Wings	17	0.0588235	47.43
Flock	Drone	Move away	17	0.352941	47.43
Flock	Drone	No response	20	0.35	45.15
Flock	Drone	Looking	20	0.65	45.15
Flock	Drone	Looking	37	0.351351	16.66
Flock	Drone	Move away	37	0.162162	16.66
Flock	Drone	Fly	37	0.486486	16.66
Flock	Drone	Looking	10	0.2	48.75
Flock	Drone	Wings	10	0.2	48.75
Flock	Drone	Move away	10	0.6	48.75
Flock	Drone	No response	10	0.1	70.95
Flock	Drone	Looking	10	0.1	70.95
Flock	Drone	Move away	10	0.8	70.95
Flock	Drone	No response	12	0.666667	28.05
Flock	Drone	Looking	12	0.333333	28.05
Flock	Drone	No response	12	0.25	42.75
Flock	Drone	Looking	12	0.166667	42.75
Flock	Drone	Wings	12	0.25	42.75
Flock	Drone	Fly	12	0.333333	42.75
Flock	Drone	No response	12	0.333333	44.33
Flock	Drone	Looking	12	0.583333	44.33
Flock	Drone	Wings	12	0.0833333	44.33
Flock	Drone	Looking	8	0.75	34.94
Flock	Drone	Fly	8	0.25	34.94
Flock	Drone	No response	7	0.285714	43.97
Flock	Drone	Looking	7	0.714286	43.97
Flock	Drone	No response	9	0.333333	28.74
Flock	Drone	Looking	9	0.666667	28.74
Flock	Drone	Looking	16	1	21.31
Flock	Drone	No response	18	0.5	39.92
Flock	Drone	Looking	18	0.444444	39.92
Flock	Drone	Wings	18	0.0555556	39.92
Flock	Drone	No response	20	0.65	78.08
Flock	Drone	Looking	20	0.35	78.08
Flock	Drone	No response	21	0.619048	63.58
Flock	Drone	Looking	21	0.380952	63.58
Flock	Drone	No response	21	0.285714	16.25
Flock	Drone	Looking	21	0.333333	16.25
Flock	Drone	Wings	21	0.380952	16.25
Flock	Drone	Fly	24	1	27.3
Flock	Drone	No response	24	0.166667	37.84
Flock	Drone	Looking	24	0.625	37.84
Flock	Drone	Fly	24	0.208333	37.84
Flock	Drone	Move away	24	1	9.72
Flock	Drone	No response	24	0.583333	54.04
Flock	Drone	Looking	24	0.416667	54.04
Flock	Drone	No response	14	0.0714286	12.08
Flock	Drone	Looking	14	0.5	12.08
Flock	Drone	Wings	14	0.428571	12.08
Flock	Drone	Fly	18	1	11.9
Flock	Drone	No response	17	0.470588	66.26
Flock	Drone	Looking	17	0.411765	66.26
Flock	Drone	Move away	17	0.117647	66.26
Flock	Drone	No response	9	0.222222	69.34
Flock	Drone	Looking	9	0.333333	69.34
Flock	Drone	Move away	9	0.444444	69.34
Flock	Drone	No response	7	0.571429	50.23
Flock	Drone	Looking	7	0.428571	50.23
Flock	Drone	Looking	7	0.285714	50.5
Flock	Drone	Wings	7	0.142857	50.5
Flock	Drone	Move away	7	0.571429	50.5
Flock	Drone	No response	18	0.277778	53.3
Flock	Drone	Looking	18	0.555556	53.3
Flock	Drone	Move away	18	0.166667	53.3
Flock	Drone	Looking	16	0.5	19.43
Flock	Drone	Move away	16	0.5	19.43
Flock	Drone	Looking	10	0.3	30.36
Flock	Drone	Wings	10	0.1	30.36
Flock	Drone	Move away	10	0.6	30.36
Flock	Drone	Looking	14	0.214286	31.9
Flock	Drone	Wings	14	0.214286	31.9
Flock	Drone	Move away	14	0.571429	31.9
Flock	Drone	No response	4	0.5	71.47
Flock	Drone	Looking	4	0.5	71.47
Flock	Drone	No response	19	0.631579	70.02
Flock	Drone	Looking	19	0.368421	70.02
Flock	Drone	Looking	89	0.0898876	69.53
Flock	Drone	Wings	89	0.0674157	69.53
Flock	Drone	Move away	89	0.842697	69.53
Flock	Drone	Looking	89	0.0337079	48.72
Flock	Drone	Wings	89	0.011236	48.72
Flock	Drone	Move away	89	0.955056	48.72
Flock	Drone	Fly	89	1	9.45
Flock	Drone	Looking	74	0.283784	37.52
Flock	Drone	Move away	74	0.5	37.52
Flock	Drone	Fly	74	0.216216	37.52
Flock	Drone	Looking	91	0.285714	70.19
Flock	Drone	Move away	91	0.714286	70.19
Flock	Drone	Looking	28	0.321429	46.65
Flock	Drone	Wings	28	0.0357143	46.65
Flock	Drone	Move away	28	0.642857	46.65
Flock	Drone	No response	30	0.2	47.67
Flock	Drone	Looking	30	0.433333	47.67
Flock	Drone	Move away	30	0.366667	47.67
Flock	Drone	Fly	48	1	8.01
Flock	Drone	Looking	32	0.3125	10.75
Flock	Drone	Move away	32	0.6875	10.75
Flock	Drone	Move away	6	1	7.78
Flock	Drone	Fly	5	1	9.03
Flock	Drone	Move away	51	0.980392	55.68
Flock	Drone	Fly	51	0.0196078	55.68
Flock	Drone	No response	7	0.428571	49.1
Flock	Drone	Looking	7	0.571429	49.1
Flock	Drone	No response	7	0.428571	74.46
Flock	Drone	Looking	7	0.571429	74.46
Flock	Drone	Looking	21	0.190476	57.14
Flock	Drone	Fly	21	0.809524	57.14

## Sheet: 5 Approach angle
nest_site_id	breeding_Stage	approach_angle	disturbance_type
1	During nesting	Vertical	3
1	During nesting	Vertical	3
10	After nesting	Vertical	2
100	During nesting	Vertical	3
100	After nesting	Vertical	2
100	After nesting	Diagonal	2
100	After nesting	Vertical	2
101	During nesting	Diagonal	1
102	During nesting	Vertical	3
102	During nesting	Vertical	3
102	During nesting	Diagonal	2
102	After nesting	Diagonal	2
102	After nesting	Vertical	2
103	During nesting	Diagonal	2
103	During nesting	Diagonal	2
104	During nesting	Vertical	3
104	During nesting	Vertical	2
104	After nesting	Vertical	2
104	After nesting	Diagonal	2
107	After nesting	Diagonal	2
107	After nesting	Diagonal	2
108	During nesting	Vertical	1
109	After nesting	Diagonal	2
109	During nesting	Vertical	2
109	During nesting	Vertical	2
109	After nesting	Vertical	2
109	After nesting	Diagonal	2
109	After nesting	Vertical	2
11	During nesting	Vertical	3
110	During nesting	Diagonal	1
110	During nesting	Vertical	1
12	During nesting	Diagonal	1
12	During nesting	Diagonal	1
12	After nesting	Vertical	2
12	After nesting	Vertical	2
13	During nesting	Vertical	1
13	During nesting	Diagonal	1
13	After nesting	Diagonal	2
13	After nesting	Diagonal	2
13	After nesting	Vertical	2
13	After nesting	Vertical	2
13	After nesting	Diagonal	2
13	After nesting	Diagonal	2
14	After nesting	Diagonal	2
14	After nesting	Vertical	1
14	During nesting	Diagonal	2
14	During nesting	Vertical	2
14	After nesting	Vertical	2
14	After nesting	Vertical	2
15	During nesting	Diagonal	3
15	During nesting	Vertical	1
15	After nesting	Vertical	2
15	After nesting	Diagonal	2
15	During nesting	Diagonal	2
15	After nesting	Vertical	2
16	After nesting	Diagonal	1
16	After nesting	Diagonal	2
16	After nesting	Vertical	2
16	After nesting	Vertical	2
16	After nesting	Diagonal	2
17	During nesting	Vertical	1
17	After nesting	Vertical	2
17	After nesting	Diagonal	2
17	After nesting	Diagonal	2
17	After nesting	Diagonal	2
17	After nesting	Vertical	2
18	During nesting	Diagonal	2
19	During nesting	Diagonal	2
2	During nesting	Vertical	2
2	After nesting	Diagonal	2
2	After nesting	Diagonal	2
20	During nesting	Vertical	3
20	During nesting	Diagonal	1
20	After nesting	Diagonal	2
21	During nesting	Diagonal	2
21	During nesting	Vertical	2
21	During nesting	Diagonal	2
22	During nesting	Diagonal	1
22	During nesting	Diagonal	1
23	During nesting	Diagonal	3
23	After nesting	Vertical	3
25	During nesting	Diagonal	2
26	After nesting	Diagonal	3
26	After nesting	Vertical	2
26	After nesting	Diagonal	2
26	After nesting	Diagonal	2
26	During nesting	Vertical	2
26	During nesting	Vertical	2
26	During nesting	Diagonal	2
28	After nesting	Diagonal	2
28	After nesting	Vertical	2
28	After nesting	Vertical	2
29	During nesting	Diagonal	2
29	After nesting	Vertical	2
3	During nesting	Vertical	3
3	After nesting	Vertical	2
3	After nesting	Diagonal	2
3	After nesting	Diagonal	2
3	After nesting	Vertical	2
30	During nesting	Diagonal	2
31	During nesting	Diagonal	1
32	During nesting	Diagonal	2
33	During nesting	Diagonal	2
34	After nesting	Diagonal	3
34	During nesting	Diagonal	1
34	After nesting	Diagonal	2
35	During nesting	Vertical	2
36	During nesting	Vertical	3
36	During nesting	Vertical	2
37	During nesting	Vertical	3
38	During nesting	Diagonal	1
39	During nesting	Vertical	3
4	During nesting	Vertical	3
40	During nesting	Diagonal	1
40	After nesting	Vertical	2
40	After nesting	Diagonal	2
40	After nesting	Diagonal	2
41	During nesting	Diagonal	3
41	After nesting	Vertical	3
41	During nesting	Vertical	1
41	After nesting	Vertical	2
42	After nesting	Diagonal	2
42	During nesting	Diagonal	2
42	During nesting	Diagonal	1
42	After nesting	Vertical	1
42	After nesting	Diagonal	2
44	After nesting	Diagonal	3
44	During nesting	Vertical	1
44	After nesting	Vertical	2
44	After nesting	Diagonal	2
45	During nesting	Vertical	3
45	After nesting	Vertical	3
45	After nesting	Vertical	3
45	During nesting	Vertical	1
45	During nesting	Diagonal	1
45	After nesting	Diagonal	2
45	After nesting	Vertical	2
46	After nesting	Vertical	2
46	After nesting	Diagonal	2
46	After nesting	Vertical	2
46	During nesting	Diagonal	2
46	After nesting	Diagonal	2
46	After nesting	Vertical	2
46	After nesting	Diagonal	2
46	After nesting	Diagonal	2
47	During nesting	Vertical	2
48	During nesting	Vertical	3
49	After nesting	Diagonal	3
49	During nesting	Vertical	3
49	During nesting	Vertical	1
5	During nesting	Diagonal	3
5	During nesting	Diagonal	3
50	After nesting	Diagonal	3
50	During nesting	Vertical	3
50	After nesting	Vertical	3
50	During nesting	Diagonal	1
50	During nesting	Diagonal	1
51	During nesting	Vertical	3
51	During nesting	Diagonal	1
51	During nesting	Diagonal	1
51	During nesting	Diagonal	1
51	After nesting	Vertical	1
51	After nesting	Vertical	2
51	After nesting	Diagonal	2
52	During nesting	Diagonal	3
52	During nesting	Diagonal	1
52	After nesting	Diagonal	2
53	During nesting	Vertical	3
53	During nesting	Diagonal	1
53	During nesting	Diagonal	2
54	After nesting	Diagonal	2
54	After nesting	Diagonal	2
55	During nesting	Vertical	3
55	After nesting	Vertical	3
55	After nesting	Diagonal	2
55	After nesting	Vertical	2
55	After nesting	Diagonal	2
56	During nesting	Diagonal	1
56	During nesting	Diagonal	1
56	After nesting	Diagonal	2
56	After nesting	Vertical	2
56	During nesting	Vertical	2
57	During nesting	Diagonal	2
57	During nesting	Vertical	2
58	During nesting	Vertical	3
58	During nesting	Diagonal	2
59	During nesting	Vertical	3
59	During nesting	Diagonal	3
59	During nesting	Vertical	3
59	During nesting	Diagonal	1
59	After nesting	Vertical	2
59	After nesting	Vertical	2
6	During nesting	Vertical	3
6	After nesting	Vertical	3
6	After nesting	Vertical	3
6	After nesting	Diagonal	3
6	After nesting	Diagonal	2
6	After nesting	Vertical	2
60	During nesting	Diagonal	1
60	During nesting	Diagonal	1
60	During nesting	Vertical	1
61	During nesting	Vertical	3
61	During nesting	Vertical	2
61	During nesting	Diagonal	2
63	After nesting	Diagonal	3
64	After nesting	Vertical	2
64	After nesting	Diagonal	2
64	After nesting	Diagonal	2
64	After nesting	Vertical	2
65	After nesting	Diagonal	3
65	During nesting	Diagonal	1
65	During nesting	Diagonal	1
65	During nesting	Diagonal	1
65	After nesting	Diagonal	2
65	After nesting	Vertical	2
67	After nesting	Diagonal	2
68	After nesting	Diagonal	3
68	After nesting	Diagonal	3
69	After nesting	Vertical	2
69	During nesting	Vertical	2
69	During nesting	Diagonal	1
69	During nesting	Diagonal	2
69	After nesting	Vertical	2
69	After nesting	Diagonal	2
7	After nesting	Diagonal	3
7	After nesting	Vertical	3
7	During nesting	Diagonal	1
7	During nesting	Diagonal	2
7	During nesting	Diagonal	2
7	After nesting	Vertical	2
70	During nesting	Vertical	3
70	During nesting	Vertical	3
70	During nesting	Diagonal	2
70	After nesting	Diagonal	2
70	After nesting	Vertical	2
71	During nesting	Diagonal	1
72	During nesting	Diagonal	1
72	During nesting	Diagonal	1
72	During nesting	Diagonal	1
72	During nesting	Diagonal	2
72	During nesting	Vertical	2
73	During nesting	Diagonal	2
73	During nesting	Diagonal	2
73	During nesting	Vertical	2
73	During nesting	Diagonal	1
74	After nesting	Diagonal	3
74	During nesting	Diagonal	2
75	During nesting	Vertical	3
75	After nesting	Vertical	3
75	During nesting	Vertical	2
76	After nesting	Diagonal	3
76	During nesting	Diagonal	2
76	After nesting	Diagonal	2
76	After nesting	Vertical	2
77	After nesting	Diagonal	2
77	During nesting	Diagonal	2
77	During nesting	Diagonal	1
77	During nesting	Vertical	2
77	After nesting	Diagonal	2
77	After nesting	Vertical	2
78	After nesting	Diagonal	2
78	During nesting	Diagonal	2
78	During nesting	Vertical	2
78	After nesting	Vertical	2
78	During nesting	Diagonal	2
78	After nesting	Vertical	2
79	During nesting	Diagonal	3
8	During nesting	Diagonal	3
8	During nesting	Vertical	3
8	During nesting	Diagonal	3
8	After nesting	Vertical	2
8	After nesting	Diagonal	2
80	During nesting	Diagonal	1
80	During nesting	Diagonal	1
81	During nesting	Diagonal	1
82	After nesting	Diagonal	3
83	After nesting	Diagonal	2
84	After nesting	Diagonal	2
85	After nesting	Vertical	2
85	During nesting	Diagonal	2
85	During nesting	Diagonal	2
85	During nesting	Diagonal	2
86	During nesting	Diagonal	1
86	During nesting	Vertical	1
87	After nesting	Diagonal	2
87	During nesting	Diagonal	2
87	After nesting	Vertical	2
87	After nesting	Vertical	2
87	After nesting	Diagonal	2
88	During nesting	Vertical	2
89	During nesting	Diagonal	3
89	During nesting	Vertical	3
89	During nesting	Diagonal	2
89	After nesting	Diagonal	2
9	During nesting	Diagonal	3
9	After nesting	Vertical	3
9	After nesting	Diagonal	2
9	After nesting	Diagonal	2
9	After nesting	Diagonal	2
9	After nesting	Vertical	2
90	During nesting	Vertical	1
90	During nesting	Diagonal	1
90	After nesting	Diagonal	2
92	After nesting	Diagonal	3
93	During nesting	Diagonal	2
93	During nesting	Vertical	1
94	During nesting	Diagonal	1
96	During nesting	Vertical	2
96	During nesting	Vertical	2
97	During nesting	Vertical	3
98	During nesting	Diagonal	3
98	After nesting	Vertical	3
99	During nesting	Vertical	3
99	During nesting	Diagonal	1
99	During nesting	Diagonal	1
